# Supplementary material for: Exploring the potential of gut microbiota metabolites in the treatment of endometriosis through network pharmacology and Mendelian randomization
Source: Front Microbiol. 2026 Jun 11;17:1733323. doi: 10.3389/fmicb.2026.1733323 (PMC13294049; doi:10.3389/fmicb.2026.1733323)
Supplement: Supplementary file 1 [file Data_Sheet_1.ZIP]

Archive with 26 entries (20 files):
- Supplementary figures/
- Supplementary figures/Supplementary figures/
- Supplementary figures/Supplementary figures/S1/
- Supplementary figures/Supplementary figures/S1/genus.Allisonella.id.2174.pdf
- Supplementary figures/Supplementary figures/S1/genus.Bifidobacterium.id.436.pdf
- Supplementary figures/Supplementary figures/S1/genus.Intestinibacter.id.11345.pdf
- Supplementary figures/Supplementary figures/S1/genus.RuminococcaceaeUCG004.id.11362.pdf
- Supplementary figures/Supplementary figures/S1/genus.Senegalimassilia.id.11160.pdf
- Supplementary figures/Supplementary figures/S2/
- Supplementary figures/Supplementary figures/S2/genus.Allisonella.id.2174.pdf
- Supplementary figures/Supplementary figures/S2/genus.Bifidobacterium.id.436.pdf
- Supplementary figures/Supplementary figures/S2/genus.Intestinibacter.id.11345.pdf
- Supplementary figures/Supplementary figures/S2/genus.RuminococcaceaeUCG004.id.11362.pdf
- Supplementary figures/Supplementary figures/S2/genus.Senegalimassilia.id.11160.pdf
- Supplementary figures/Supplementary figures/S3/
- Supplementary figures/Supplementary figures/S3/genus.Allisonella.id.2174.pdf
- Supplementary figures/Supplementary figures/S3/genus.Bifidobacterium.id.436.pdf
- Supplementary figures/Supplementary figures/S3/genus.Intestinibacter.id.11345.pdf
- Supplementary figures/Supplementary figures/S3/genus.RuminococcaceaeUCG004.id.11362.pdf
- Supplementary figures/Supplementary figures/S3/genus.Senegalimassilia.id.11160.pdf
- Supplementary figures/Supplementary figures/S4/
- Supplementary figures/Supplementary figures/S4/genus.Allisonella.id.2174.pdf
- Supplementary figures/Supplementary figures/S4/genus.Bifidobacterium.id.436.pdf
- Supplementary figures/Supplementary figures/S4/genus.Intestinibacter.id.11345.pdf
- Supplementary figures/Supplementary figures/S4/genus.RuminococcaceaeUCG004.id.11362.pdf
- Supplementary figures/Supplementary figures/S4/genus.Senegalimassilia.id.11160.pdf
