# Supplementary material for: Exploring the potential of gut microbiota metabolites in the treatment of endometriosis through network pharmacology and Mendelian randomization
Source: Front Microbiol. 2026 Jun 11;17:1733323. doi: 10.3389/fmicb.2026.1733323 (PMC13294049; doi:10.3389/fmicb.2026.1733323)
Supplement: Supplementary file 2 [file Data_Sheet_2.ZIP]

Archive with 8 entries (6 files):
- Supplementary tables/
- Supplementary tables/Supplementary tables/
- Supplementary tables/Supplementary tables/S1.xlsx
- Supplementary tables/Supplementary tables/S2.xlsx
- Supplementary tables/Supplementary tables/S3.xlsx
- Supplementary tables/Supplementary tables/S4.xlsx
- Supplementary tables/Supplementary tables/S5.xlsx
- Supplementary tables/Supplementary tables/S6.xlsx
