# Supplementary material for: Exploring the potential of gut microbiota metabolites in the treatment of endometriosis through network pharmacology and Mendelian randomization
Source: Front Microbiol. 2026 Jun 11;17:1733323. doi: 10.3389/fmicb.2026.1733323 (PMC13294049; doi:10.3389/fmicb.2026.1733323)
Supplement: Supplementary file 2 [file Data_Sheet_2.ZIP › Supplementary tables/Supplementary tables/S1.xlsx]

## Sheet: Sheet1
Primer Sequences Used for RT-qPCR Analysis
AOC3-F1	ACTCAGTCCAAAAGCGATGT	180bp
AOC3-R1	AAGCCCTACTCCTTCCTGAT
FABP4-F1	TCACCATCCGGTCAGAGAGT	160bp
FABP4-R1	GTCGACTTTCCATCCCACTT
NEK2-F1	CTAAACACACAGACTCCTTGCA	160bp
NEK2-R1	TAATCCCTCCGACAGCTTCT
