# Supplementary material for: Exploring the potential of gut microbiota metabolites in the treatment of endometriosis through network pharmacology and Mendelian randomization
Source: Front Microbiol. 2026 Jun 11;17:1733323. doi: 10.3389/fmicb.2026.1733323 (PMC13294049; doi:10.3389/fmicb.2026.1733323)
Supplement: Supplementary file 2 [file Data_Sheet_2.ZIP › Supplementary tables/Supplementary tables/S2.xlsx]

## Sheet: Sheet1
The results of Pleiotropy test
exposure	egger_intercept	se	pval
genus.Adlercreutzia.id.812	-0.0160683	0.0326043	0.631029
genus.Allisonella.id.2174	-0.00512542	0.0509439	0.921038
genus.Bifidobacterium.id.436	-0.0113658	0.00948133	0.233915
genus.Intestinibacter.id.11345	0.0313963	0.0173685	0.0837584
genus.RuminococcaceaeUCG004.id.11362	0.00478788	0.0220236	0.829475
genus.Senegalimassilia.id.11160	-0.0226944	0.0285934	0.450272
