# Supplementary material for: Exploring the potential of gut microbiota metabolites in the treatment of endometriosis through network pharmacology and Mendelian randomization
Source: Front Microbiol. 2026 Jun 11;17:1733323. doi: 10.3389/fmicb.2026.1733323 (PMC13294049; doi:10.3389/fmicb.2026.1733323)
Supplement: Supplementary file 2 [file Data_Sheet_2.ZIP › Supplementary tables/Supplementary tables/S3.xlsx]

## Sheet: Sheet1
The results of Heterogeneity test
id.exposure	Q	Q_pval
genus.Adlercreutzia.id.812	13.0241	0.44595
genus.Allisonella.id.2174	23.9125	0.157917
genus.Bifidobacterium.id.436	57.0474	0.994591
genus.Intestinibacter.id.11345	17.5208	0.825619
genus.RuminococcaceaeUCG004.id.11362	12.1049	0.997542
genus.Senegalimassilia.id.11160	8.08737	0.525366
