# Supplementary material for: Exploring the potential of gut microbiota metabolites in the treatment of endometriosis through network pharmacology and Mendelian randomization
Source: Front Microbiol. 2026 Jun 11;17:1733323. doi: 10.3389/fmicb.2026.1733323 (PMC13294049; doi:10.3389/fmicb.2026.1733323)
Supplement: Supplementary file 2 [file Data_Sheet_2.ZIP › Supplementary tables/Supplementary tables/S4.xlsx]

## Sheet: Sheet1
The results of Steiger test
exposure	snp_r2.exposure	snp_r2.outcome	correct_causal_direction	steiger_pval
genus.Allisonella.id.2174	0.0255768	0.000150061	TRUE	4.2178e-84
genus.Bifidobacterium.id.436	0.21496	0.00035224	TRUE	<0.0001
genus.Intestinibacter.id.11345	0.0305177	0.000104109	TRUE	3.3017e-104
genus.RuminococcaceaeUCG004.id.11362	0.0449377	8.75155e-05	TRUE	1.12133e-158
genus.Senegalimassilia.id.11160	0.0137492	7.02748e-05	TRUE	3.72299e-46
