# Supplementary material for: Exploring the potential of gut microbiota metabolites in the treatment of endometriosis through network pharmacology and Mendelian randomization
Source: Front Microbiol. 2026 Jun 11;17:1733323. doi: 10.3389/fmicb.2026.1733323 (PMC13294049; doi:10.3389/fmicb.2026.1733323)
Supplement: Supplementary file 2 [file Data_Sheet_2.ZIP › Supplementary tables/Supplementary tables/S5.xlsx]

## Sheet: Key microbiota metabolites-targ
Key microbiota metabolites-target genes
SLC1A1
PGD
FUCA1
CA13
CA5A
FOS
KDM4E
CA6
YWHAG
AKR1B10
TUBB1
ABCG2
CA4
ALOX5
APP
CA14
RELA
MMP1
EP300
MMP9
DNM1
JUN
CA7
CA5B
AKR1B1
NFE2L2
NR0B2
MMP2
MAPT
CA3
GLO1
ODC1
AKR1C4
CA12
TTR
NFKB1
PRMT1
ADORA2A
ADK
PNP
HSPA1A
ADCY10
AHCY
ADORA2B
DNMT1
GAPDH
TPMT
ADCY5
POLB
SLC29A1
DNMT3B
PYGM
ADORA1
TYMP
POLA1
TYMS
ADORA3
CTSL
HTR1E
DRD2
MMP3
CPA1
HTR1D
HTR2A
GABRB2
ACHE
MMP8
EPHA6
CES2
ADRB1
LNPEP
AKT1
SSTR4
HTR6
GABRG2
ECE1
HTR7
SLC6A2
HTR2C
CFTR
ACE
HDAC9
HDAC8
PRKCG
HTR1B
SSTR5
IMPDH1
SSTR1
EPHA1
EPHB1
MPO
SSTR3
MMP7
SLC6A4
SSTR2
PTPRC
HTR2B
MTNR1A
SNCA
CES1
HDAC6
HDAC1
KCNA5
HDAC5
MMP14
CPA3
EGLN3
CAPN2
EPHA4
EPHB2
LTA4H
MME
HDAC11
HCAR2
NR3C2
CTSB
EPHA3
HDAC2
HTR1A
SLC6A3
TYR
ERAP2
TACR2
KIF20A
ACE2
EDNRA
TBXAS1
HDAC10
DRD3
GPR84
DRD4
TACR1
EPHA5
HTR4
EPHA7
MTNR1B
HDAC7
KIF11
HDAC3
NR3C1
CCKBR
EPHA8
IDO1
AHR
PARP1
CPN1
HTR5A
TRPV1
EPHB3
DDO
GABRA1
KDM4C
CDC25B
BCHE
FYN
ESR2
EGFR
SELL
PTGER1
OPRM1
CDC25C
GLI1
PAM
AKR1C3
DAO
SLC15A1
CTBP2
SLC22A12
OPRK1
HSD17B1
DAGLA
ALOX15
LCK
CMA1
SELP
CDC25A
PARP10
MMP10
NR1H4
S1PR1
PTGER2
NR1H3
FOLH1
ANPEP
GRM3
SLC7A5
LTB4R
MMP13
SLC22A6
ENPEP
CYP19A1
MIF
SELE
KDM6B
GSR
FFAR1
PPARD
KDM4A
HSD17B2
OPRD1
MMP12
PLA2G4A
TAAR1
PLA2G5
ESR1
FTO
LAP3
PTGER4
KYNU
THRA
FDFT1
PLA2G2A
CYP26B1
FFAR4
PTGFR
PTGER3
FABP3
KDM3A
APEX1
THRB
PTGS1
GABRB3
CALM1
CA2
CNR1
CNR2
PIK3R1
ITGA5
PTGDR2
CPB2
AMPD2
FABP1
CPT2
PPARA
G6PD
GABBR2
TNKS
PIN1
IDE
DYRK1A
EPHX2
GRM4
SLC6A11
CXCR1
CA1
AKR1A1
PIM1
EPHX1
PDE5A
CTSA
DUSP3
OXER1
CPB1
ITGB1
CSNK2A1
AKR1C2
TBXA2R
BBOX1
KDM2A
GSTK1
PPARG
SLC16A3
BHMT
GABBR1
PHF8
CA9
PYGL
NEK2
CXCL8
MAOB
HMGCR
FABP4
GPBAR1
SLC6A1
SLC1A2
GABRR1
RNPEP
KDM5C
SHBG
AR
PEPD
GABRA6
PAOX
SLC6A12
FNTB
GRIK1
SPHK1
VDR
GRIK2
SRD5A2
FNTA
HSD17B3
UGT2B7
FABP5
CDC45
SERPINA6
KISS1R
EPHA2
SRD5A1
ST6GAL1
HSD11B2
ATP12A
CISD1
NPC1L1
SLC10A2
RORA
GABRA2
ENPP2
FUT7
STAT3
ALPG
CYP1B1
PLAA
IGFBP4
BACE1
XDH
PTPN1
IGFBP5
ALPL
NQO2
CYP2C19
PTPN11
IGFBP2
IGFBP6
MAOA
DPP4
TLR4
ELANE
RARB
IGFBP1
GSTA1
RARA
IGFBP3
SYK
F3
NOX4
TH
STK17B
CYP1A2
RARG
QDPR
CYP1A1
CYP2C9
CYP3A4
GRM8
FPR1
KMO
GSTA2
NOS3
GSTP1
GRM6
GRIA4
NOS2
BHMT2
GCLC
HLA-A
NOS1
GSTM1
GRIA2
GFPT1
GRIK3
GRIA1
ARG1
GRIK5
ALOX12
S1PR3
COMT
ESRRG
STS
IGF1R
SLC13A5
EZR
DBH
P4HTM
GPR34
GRM2
DNPEP
GPR174
GABRA3
PTPRA
P2RY10
S1PR2
SLC46A1
SLC19A1
LDHA
DHFR
FPGS
GART
P2RY12
ATIC
FOLR2
FOLR1
TAS1R1
NTSR1
FURIN
CTSD
PGC
PTGS2
ADRB3
FPR2
TNFRSF10A
PRKCE
FAP
CTSG
ITGA2B
CAPN1
NTSR2
NMUR2
PRSS1
MAPKAPK2
SLC5A1
CTSE
KDM4B
ADRA2C
REN
CFB
GYS1
KDM5B
DPP7
SORT1
BIRC3
F2
PREP
GZMB
HGFAC
XIAP
SIRT2
ITGB3
PCSK6
GNPAT
PCSK7
SPSB2
ADH1C
AOC3
ROCK1
SQLE
ADH1A
CHRNA3
CHRNB4
ADH1B
CHRNA7
EGLN1
NR1H2
CHRM1
HAO1
MGLL
IL6ST
MMP16
PDE4B
KCNN4
FEN1
LPAR1
PDE4D
HDAC4
FAAH
AKR1C1
CYP2D6
CASP7
LDHB
CASP1
SIGMAR1

## Sheet: EMs-related  target genes
	EMs-related target genes
1	CYP19A1
2	ESR1
3	PGR
4	IGF1
5	KRAS
6	TNF
7	PRL
8	IL10
9	IL1B
10	PTGS2
11	EGFR
12	ESR2
13	SERPINF1
14	NR5A1
15	GREB1
16	CCL11
17	HSD17B1
18	PTGER4
19	HSD17B2
20	TGFB2
21	IL15
22	AKR1C3
23	TNC
24	IGFBP1
25	PTGER2
26	KLF9
27	NCOA1
28	FOS
29	MIR21
30	NR2F2
31	NR4A1
32	TNFRSF1B
33	PTPN22
34	HLA-DRB1
35	IL1R1
36	ARNT
37	CXCL9
38	ABCC4
39	DKK1
40	HLA-DPB1
41	ITGB1
42	LTF
43	PAPPA
44	HDAC1
45	PAX2
46	PLA2G2A
47	CNR1
48	ELAVL1
49	AKR1C1
50	BMP7
51	SST
52	NRP1
53	HDAC2
54	KLF13
55	PRLR
56	RARB
57	ERRFI1
58	SRD5A1
59	DUSP1
60	TAGLN
61	THRA
62	NTRK3
63	OLFM4
64	VCAN
65	CD55
66	AKR1C2
67	AKR1B1
68	ACTA2
69	SPARCL1
70	CD226
71	HBEGF
72	MAOA
73	TXNIP
74	CFD
75	FBLN1
76	CXCL14
77	DICER1
78	NR3C1
79	RXFP1
80	ITGB8
81	NR2C1
82	GPX3
83	SULF2
84	ABCC9
85	BRD8
86	LRRK2
87	CPM
88	SRD5A2
89	DCSTAMP
90	STC2
91	SUCLG2
92	TACSTD2
93	MAOB
94	MED1
95	CCL22
96	UST
97	TOB1
98	OSR2
99	CYP26A1
100	DDX5
101	FKBP5
102	FMO2
103	SLC7A8
104	MYLIP
105	IFNGR1
106	IL7R
107	IMPA2
108	RASL11A
109	FAM180A
110	NEFM
111	CCL1
112	ARHGAP28
113	SLC16A6
114	MTA2
115	NR1D2
116	SLC1A1
117	C1R
118	NR2C2
119	CLDN1
120	CCNE2
121	ITGB3BP
122	TMT1A
123	ABI3BP
124	RBPJ
125	ITGA2
126	ENPP1
127	PTGFR
128	NR2F6
129	NCOA6
130	LMOD1
131	ANKRD1
132	IHH
133	NR3C2
134	ANKH
135	RGS4
136	RORB
137	RASGRP1
138	PLXNC1
139	SMPDL3A
140	NDNF
141	MTA1
142	MED14
143	NCOR1
144	HS3ST3B1
145	SLC20A1
146	TRH
147	SCGB3A1
148	COPS2
149	MED17
150	FBN1
151	NEDD4L
152	MED4
153	SLC40A1
154	IGFBP6
155	IDO1
156	AREG
157	LAMB1
158	SELENOP
159	MED16
160	CXCL13
161	DEPP1
162	ANO4
163	CNIH3
164	CYB5A
165	DIO2
166	FAM163A
167	H19
168	ENDO1
169	CDKN2B-AS1
170	WNT4
171	MIR141
172	MIR145
173	MIR126
174	MIR125A
175	MIR34C
176	MIR424
177	MIR200B
178	MIR29C
179	MIR20A
180	MIR100
181	MIR223
182	MIR142
183	MIR143
184	MIR200A
185	MIR196B
186	MIR150
187	MIR99A
188	MIR99B
189	RN7SL7P
190	HOXA10
191	IL6
192	TP53
193	GSTM1
194	GNRH1
195	VEGFA
196	MMP2
197	CCL2
198	PTEN
199	CXCL8
200	CYP17A1
201	CYP1A1
202	MUC16
203	MMP1
204	IL1R2
205	MMP3
206	HNF1B
207	EMX2
208	IL1A
209	AHR
210	MMP9
211	CCL5
212	NAT2
213	KDR
214	MMP7
215	HGF
216	CYP1B1
217	AHSG
218	PAEP
219	FSHR
220	MIF
221	LIF
222	ENO1
223	TIMP2
224	MIR125B1
225	CXCL5
226	ARID1A
227	PLAU
228	STAR
229	STX5
230	MIR199A1
231	STS
232	AMH
233	GSTT1
234	GNRHR
235	MIR17
236	TGFB1
237	CTNNB1
238	MIR200C
239	TIMP1
240	MIR29A
241	MIR34A
242	MIRLET7D
243	MIR22
244	FLT1
245	SERPINE1
246	CALB2
247	CCN1
248	BCL2
249	MIR202
250	MIR183
251	MIR214
252	MIR205
253	EBAG9
254	COMT
255	ICAM1
256	LEFTY2
257	PIK3CA
258	BDNF-AS
259	SPP1
260	GPER1
261	NGF
262	IFNG
263	CDKN2A
264	MIR451A
265	MME
266	LEP
267	CDH1
268	MIR148A
269	VIM
270	AR
271	UBOX5-AS1
272	AHRR
273	IL4
274	IL2
275	HIF1A
276	ITGB3
277	CD44
278	HOXA11
279	IL18
280	GC
281	GSTP1
282	EGF
283	LTA
284	AKT1
285	IL33
286	F3
287	FAS
288	MTOR
289	IL1RN
290	CDKN1B
291	PPARG
292	HLA-B
293	PLG
294	FOXO1
295	MIR320A
296	FASLG
297	BAX
298	TLR4
299	CCR1
300	ACE
301	LHB
302	PPP2R1A
303	XRCC1
304	OXTR
305	KRT7
306	CYP2C19
307	GALT
308	HLA-A
309	LOC108491836
310	IL17A
311	WT1
312	HLA-C
313	MIRLET7B
314	MIR30B
315	FN1
316	MIR221
317	NFKB1
318	MUC1
319	NTRK2
320	LINC00339
321	IL16
322	SIRT1
323	CSF1
324	CDKN1A
325	MALAT1
326	SNAI1
327	VDR
328	VEZT
329	IL37
330	IDS
331	VCAM1
332	MIR25
333	MIRLET7C
334	BDNF
335	TNFRSF1A
336	FCRL3
337	NOS3
338	CCND1
339	MIR215
340	PCNA
341	MIR182
342	ANXA2
343	HLA-G
344	VWF
345	C5
346	AMHR2
347	MIR483
348	CTLA4
349	TNFRSF11B
350	MIR210
351	IGFBP3
352	SOD2-OT1
353	FGF2
354	BMP6
355	MSI1
356	LOC110386951
357	HMGB1
358	FGFR2
359	FOXP3
360	YAP1
361	APEX1
362	MLH1
363	METTL3
364	HP
365	IGF1R
366	HPSE
367	RELA
368	CRH
369	GNRHR2
370	CXCL1
371	MAPK1
372	IL11
373	BRCA1
374	LEPR
375	MIR23A
376	CDKN2A-AS1
377	MIR500A
378	MIR449B
379	MIR92A1
380	DNMT1
381	CLDN4
382	PAK4
383	ANGPT2
384	OGG1
385	PDCD1
386	IPO13
387	BIRC5
388	NCAM1
389	FKBP4
390	HLA-DQA1
391	LINC02605
392	BRCA2
393	EZH2
394	MKI67
395	BSG
396	MIR31
397	UCN
398	ERBB2
399	TERT
400	PAX8
401	MIR146B
402	HOTAIR
403	MIR23B
404	FST
405	PROK1
406	CHL1-AS1
407	MPO
408	CGA
409	CXCL12
410	MST1
411	HNRNPA2B1
412	DNMT3B
413	MIR191
414	ACP1
415	STAT3
416	MET
417	SNORD15A
418	AXL
419	STAT4
420	CXCR4
421	GHRL
422	CXCR2
423	EZR
424	NAPA-AS1
425	MIR24-1
426	IGF2
427	MIR423
428	LGALS3
429	IL12B
430	JAKMIP2-AS1
431	TRAF1
432	THOC6
433	IL6R
434	INHBA
435	ADAMTS13
436	F7
437	F8
438	F11
439	NOTCH1
440	SMAD4
441	MTHFR
442	VEGFC
443	MIR146A
444	CDH2
445	FGF1
446	C3
447	PHB1
448	CXCL10
449	MMP14
450	TRPV1
451	MMP13
452	IL32
453	CXCR1
454	PGRMC1
455	GATA6
456	BCL6
457	MIR574
458	SMAD3
459	BRAF
460	MST1R
461	PPARGC1A
462	DNMT3A
463	CCR5
464	KRT19
465	XRCC4
466	ADIPOQ
467	CERNA3
468	NPY
469	TNFSF13B
470	THBS1
471	ACTC1
472	TWIST1
473	CFL1
474	MIR196A2
475	MIRLET7A1
476	TIMP3
477	SERPINA6
478	TET2
479	ANGPT1
480	ADAM17
481	MIR139
482	MIR532
483	CSF2
484	MIR125B2
485	MIR106A
486	MIR26B
487	MIR370
488	MIR98
489	MIR181B1
490	RHOU
491	EPCAM
492	CCL21
493	WFDC2
494	FSHB
495	CRIPTO
496	YBX1
497	KRT20
498	CCDC170
499	MIR199B
500	CD40
501	MIR9-1
502	MIR19B1
503	MAPK3
504	MIR29B1
505	MIR486-1
506	IL13
507	IL1RAP
508	CLDN3
509	BGLAP
510	MIR381
511	FOXP1
512	IL27
513	FGFR1
514	HNRNPA1
515	XRCC5
516	HMOX1
517	SNORD44
518	MIR101-1
519	MIR27B
520	MIRLET7F1
521	BCL2L1
522	DES
523	GDF15
524	CAT
525	CD274
526	ZEB1
527	ARSH
528	ERCC2
529	RETN
530	NTRK1
531	MIR199A2
532	MIR28
533	KISS1
534	MIR124-1
535	MIR503
536	NLRP3
537	IL1RAPL2
538	TET1
539	SOD1
540	CD40LG
541	DRD2
542	IL2RB
543	SMAD2
544	IL1RL1
545	MIR30A
546	TNFSF10
547	ANG
548	IL5
549	VIP
550	GAS5
551	MIR10A
552	MIR16-1
553	MIR18A
554	MIR361
555	TNFRSF10B
556	CCNB1
557	SOX2
558	SULT1E1
559	NODAL
560	CD82
561	PARP1
562	STUB1
563	MICB
564	MICA
565	CREB1
566	POU5F1
567	MIR154
568	F2RL1
569	MYC
570	TH
571	SERPINC1
572	MIR1915HG
573	ADM
574	MUC4
575	APOE
576	ITGA6
577	RHOA
578	LMNB1
579	IGF2BP2
580	NGFR
581	EPRS1
582	RACK1
583	PDE1C
584	ID4
585	ITPK1
586	ZBTB40
587	KSR2
588	MOAP1
589	OR1G1
590	LNC-LBCS
591	HOXC-AS1
592	CYP2E1
593	HTRA1
594	NAT1
595	MIR196A1
596	MIR144
597	S100A4
598	FBXW2
599	AGTR1
600	SRC
601	PDGFA
602	TGFBI
603	MIR24-2
604	CCDC144NL-AS1
605	LCN2
606	COX5A
607	PGR-AS1
608	DEFA1
609	CYP24A1
610	BAD
611	LDHA
612	MIR106B
613	MIR185
614	MIR222
615	TEK
616	NLRC5
617	CCL25
618	JUN
619	TYMP
620	HOXA11-AS
621	TXN
622	MIR27A
623	RUNX3
624	F2
625	IRF5
626	PTK2
627	TACR1
628	IRS2
629	SEMA3C
630	DIRAS3
631	MIR133B
632	PWAR1
633	F5
634	NFE2L3
635	DEFA10P
636	ADH5P2
637	MIR149
638	SHBG
639	PHB2
640	CCL3
641	ITGAV
642	MIR130A
643	MIR3685
644	HPS6
645	MIR155
646	MIR15A
647	MIR506
648	KITLG
649	EIF4EBP1
650	HMGA2
651	CCL19
652	NRIP1
653	MAPK8IP1
654	NAPSA
655	MAPK8IP2
656	PDIK1L
657	FGA
658	CDH3
659	APOBEC3B
660	ELANE
661	ANXA1
662	ENG
663	SYP
664	HAVCR2
665	RARRES2
666	PCAT1
667	MIR92A2
668	CDC42
669	CDKN2B
670	PTPRD
671	CKAP2L
672	CSF1R
673	GREM1
674	AKAP13
675	TGFB1I1
676	YTHDF2
677	PCDH17
678	PGRMC2
679	UCA1
680	MIRLET7F2
681	CALCA
682	TLN1
683	ADA
684	CLU
685	CXCR3
686	STIP1
687	IGFBP4
688	ID2
689	TNFRSF6B
690	PF4
691	STOML2
692	KLF11
693	HOXA13
694	HOXA7
695	CD200
696	IFNA2
697	EPOR
698	FOLR1
699	OPRM1
700	ENO2
701	PARK7
702	CHI3L1
703	CCR2
704	ERCC5
705	CLOCK
706	TRIM24
707	CIITA
708	LGR5
709	MDK
710	XRCC3
711	EPO
712	PTGES
713	ACKR3
714	LGALS9
715	ERVW-1
716	MIRLET7G
717	DHRS4-AS1
718	NR1H2
719	NUMB
720	PRDM1
721	PIM2
722	MAP1LC3A
723	PDCD6
724	MIR33B
725	HSF1
726	MIR122
727	NCOR2
728	RERG
729	GJA1
730	TSLP
731	WNT7A
732	NECTIN4
733	RAF1
734	EDNRA
735	GATA2
736	CASP9
737	CD79A
738	EDN1
739	STK4
740	CDK1
741	DCN
742	PGM1
743	COL18A1
744	CRP
745	FEN1
746	MMP12
747	ROCK2
748	EEF1A1
749	HLA-DQB1
750	HNRNPC
751	SLC18A3
752	STING1
753	PRPF8
754	MMP24
755	TET3
756	RPL8
757	ALYREF
758	CCR9
759	FSTL3
760	S100A13
761	MIR203A
762	LINC01116
763	TF
764	TP63
765	TLR2
766	EIF4E
767	GDF9
768	USF2
769	UCHL1
770	NME1
771	DDX6
772	METAP2
773	CBX3
774	DDX39B
775	SEPTIN9
776	SNRPD2
777	DLEU1
778	BMPR1B-DT
779	PLK1
780	AGER
781	PRDX6
782	ACVR2A
783	SNCG
784	CNTF
785	EIF3E
786	KIR3DS1
787	LINC01133
788	KIR2DS5
789	TCF21
790	MIR127
791	MIR302A
792	CX3CL1
793	TMOD3
794	IL6ST
795	ROCK1
796	CEBPA
797	CD69
798	RPS23
799	EFTUD2
800	PTMA
801	QPCTL
802	MIR1302-7
803	POMC
804	SUSD2
805	MIR325
806	CHL1-AS2
807	TTTY11
808	TTTY22
809	ABCG2
810	HSPA1A
811	SERPINB3
812	MIR340
813	AURKA
814	CTSD
815	STAT6
816	IGFBP7
817	ALOX15
818	EPHX1
819	USP10
820	CCR8
821	RPS27A
822	USF1
823	DNMT3L
824	KLF12
825	MIR331
826	PELATON
827	KRT8
828	NFKBIA
829	CCNA2
830	SNHG4
831	DROSHA
832	KIR3DL1
833	KIR2DL3
834	CTSB
835	HSPD1
836	C9
837	GAPDH
838	ACTB
839	DSP
840	NPM1
841	ATP1A1
842	DDX3X
843	HSP90AB1
844	HSPA8
845	PKM
846	TUBB
847	VCP
848	EEF2
849	HSPA5
850	HSPA9
851	JUP
852	YWHAZ
853	CLTC
854	DHCR7
855	HSP90B1
856	ATP5F1A
857	BUB3
858	RPSA
859	FUS
860	SLC25A3
861	UQCRC2
862	DHX9
863	EWSR1
864	MOGS
865	NCL
866	RANBP2
867	SHC1
868	TUFM
869	DDB1
870	RAN
871	SLC25A5
872	TRAP1
873	VDAC2
874	FBL
875	HNRNPD
876	HNRNPH1
877	HNRNPU
878	MATR3
879	PCBP1
880	PSMD2
881	RPL10A
882	RPL18
883	RPLP0
884	RPS3
885	SFPQ
886	SLC25A11
887	SNRNP200
888	SRSF1
889	U2AF1
890	H1-2
891	LRPPRC
892	RBMX
893	RPL3
894	TMSB4X
895	ABCF1
896	CSE1L
897	OLA1
898	DHX15
899	EEF1G
900	IMMT
901	RPL13
902	RPL4
903	RPL7
904	RPL7A
905	RPS16
906	BCLAF1
907	RPL12
908	RPL6
909	RPS2
910	SRSF7
911	TIMM50
912	ATP5F1C
913	EIF3B
914	HSD17B12
915	IPO5
916	RPS4X
917	RPS8
918	ILF2
919	ILF3
920	SFXN1
921	LARP1
922	MRPS27
923	THRAP3
924	CHTOP
925	FAM98B
926	LRRC59
927	SERBP1
928	MIR101-2
929	TLR3
930	CDK6
931	CSNK1A1
932	SLC6A4
933	HMGA1
934	LINC02905
935	SORBS1
936	CDH12
937	IGHM
938	ITGBL1
939	MIR93
940	PTP4A3
941	SPINK1
942	KLRK1
943	ETS1
944	SP1
945	PDYN
946	AIF1
947	TRA-TGC7-1
948	TGFBR1
949	HSD3B2
950	HAMP
951	GH1
952	EIF2AK3
953	SOD2
954	ERN1
955	INHA
956	MIR542
957	AGR2
958	S100P
959	MAPK14
960	NDUFA13
961	SIRT3
962	LHCGR
963	SDC1
964	HIF1A-AS2
965	LINC01541
966	KMT2A
967	PTBP1
968	IGF2BP1
969	NEAT1
970	CD163
971	AFM
972	MIR26A1
973	MIR425
974	MIR15B
975	MIR16-2
976	MIR103A1
977	MIR103A2
978	MIR95
979	MIR26A2
980	LAMC2
981	NRP2
982	S100A6
983	TFF3
984	MUC2
985	SNORD75
986	PAK1
987	NOS2
988	SERPINA1
989	TNFRSF21
990	LOXL4
991	KISS1R
992	RPLP1
993	LOC108863620
994	L1CAM
995	ULBP2
996	SP2-AS1
997	MIR4457
998	GLB1
999	CYP3A4
1000	BECN1
1001	LIPC
1002	IGF2BP3
1003	GHRH
1004	TPM3
1005	CPB2
1006	CALD1
1007	EFNA1
1008	PIBF1
1009	NPTX2
1010	GPX4
1011	CDH13
1012	COPS5
1013	FJX1
1014	STAT1
1015	XDH
1016	SERPINB2
1017	RNY3
1018	ALPP
1019	DAPK1
1020	YWHAQ
1021	TNFRSF10A
1022	SORCS1
1023	STC1
1024	RND3
1025	TSPAN1
1026	BCAR3
1027	CSMD1
1028	RNF144B
1029	CCDC80
1030	RBM43
1031	OR1D2
1032	ADAMTS9-AS2
1033	HNRNPA3P1
1034	RASSF1-AS1
1035	MCPH1-DT
1036	SH2B3
1037	ACAD10
1038	MON1A
1039	TMEM116
1040	MAPKAPK5-AS1
1041	MIMT1
1042	UGT1A1
1043	CD36
1044	GATA3
1045	KRT17
1046	APOBEC3A
1047	LEPQTL1
1048	JAK1
1049	NFE2L2
1050	PRKCB
1051	PON1
1052	TGFBR3
1053	FTO
1054	GCLC
1055	MAP2K7
1056	IL12RB2
1057	FZD7
1058	OSM
1059	PFKFB3
1060	PRX
1061	CAMP
1062	JUNB
1063	NTN4
1064	NINJ1
1065	MT-CO2
1066	NANOG
1067	CYRIB
1068	LOC110408762
1069	BIRC2
1070	BAK1
1071	CSF3
1072	TYK2
1073	ABL1
1074	NT5E
1075	TSC2
1076	RHEB
1077	RPS6KB1
1078	STK11
1079	ALB
1080	ATF6
1081	NF1
1082	AXIN1
1083	TGFB3
1084	CCR7
1085	STMN1
1086	DYSF
1087	HAS2
1088	MEIS2
1089	PIAS3
1090	CD83
1091	CD1A
1092	CXCL11
1093	HOXB4
1094	RBP1
1095	CCL8
1096	CRISPLD2
1097	KIR2DL1
1098	NUCKS1
1099	DEFA3
1100	HLA-DRB4
1101	MEG3
1102	MIR675
1103	MIR497
1104	MIR29B2
1105	MIR885
1106	MIR629
1107	MIR543
1108	ERLNC1
1109	GREB1L
1110	MIR10B
1111	CRK
1112	MIR4748
1113	ALDH2
1114	GSK3B
1115	CDC25A
1116	KCNQ2
1117	ADAR
1118	CTCF
1119	FOXA2
1120	GRB2
1121	PROM1
1122	PTGS1
1123	CRYAB
1124	S1PR1
1125	AVP
1126	CD47
1127	SLIT2
1128	CHIT1
1129	PRDX5
1130	EXTL3
1131	KLK4
1132	PGF
1133	PPM1A
1134	CORO1A
1135	FHIT
1136	FOXL2
1137	TFEB
1138	CHD5
1139	RHOC
1140	SEMA3F
1141	PTN
1142	TAGLN2
1143	VEGFD
1144	CCDC22
1145	ETS2
1146	GRHL2
1147	ANXA4
1148	INTU
1149	NUP210
1150	CADM2
1151	RNH1
1152	UGT2B28
1153	MUC17
1154	MAS1
1155	TRIM59
1156	USP17L2
1157	MIR135A1
1158	MIR1271
1159	MIR4521
1160	MIR1260A
1161	MIR135A2
1162	MIR4476
1163	MIR548L
1164	MIR3141
1165	MIR3182
1166	MIR297
1167	MIR4508
1168	MIR4443
1169	LOC110386948
1170	PRKG1
1171	KRT18
1172	KLK3
1173	FABP4
1174	SRA1
1175	LINC-ROR
1176	SNHG17
1177	MIR181A1
1178	GAS6
1179	CHUK
1180	NEK2
1181	AGT
1182	ALOX5
1183	CASP1
1184	PLA2G6
1185	PRNP
1186	SLC11A2
1187	TAF1
1188	CETP
1189	PRDX2
1190	CCN2
1191	HPGD
1192	MAF
1193	RBP4
1194	BGN
1195	BLMH
1196	UGCG
1197	CAPN5
1198	RORC
1199	AQP9
1200	MFGE8
1201	MSLN
1202	ID1
1203	LUM
1204	SMPD3
1205	SLPI
1206	CREB3L1
1207	HSD17B7
1208	MYH8
1209	PRELP
1210	IL34
1211	MRC1
1212	SMOC2
1213	IL23A
1214	SGMS1
1215	ILKAP
1216	MLLT11
1217	TRERF1
1218	KIR2DS4
1219	MIR32
1220	MIR499A
1221	MIR1-1
1222	MIR30D
1223	MIR502
1224	MIR1-2
1225	MIR449C
1226	MIR514A1
1227	MIR4497
1228	MIR514A2
1229	TTTY9A
1230	MIR514A3
1231	TRN-GTT2-1
1232	TTTY21
1233	TTTY23
1234	MIR499B
1235	UBA52P1
1236	MIR187
1237	IDH1
1238	CBR1
1239	STOM
1240	EEF1D
1241	HNRNPH2
1242	DUSP2
1243	FIP1L1
1244	SYNCRIP
1245	NAT10
1246	GCN1
1247	AURKB
1248	CASP8
1249	HRAS
1250	LIMK1
1251	BRIP1
1252	KNG1
1253	CSF3R
1254	FCGR3A
1255	ITGA5
1256	ISG15
1257	MYH11
1258	CLCN3
1259	HMOX2
1260	LAMA1
1261	SEMA3A
1262	SIRPA
1263	ANTXR2
1264	BDKRB2
1265	CXADR
1266	LAMC1
1267	NR5A2
1268	SELE
1269	CD63
1270	NOX4
1271	P2RX3
1272	SLIT3
1273	SNAI2
1274	TFDP1
1275	SDC4
1276	RARRES1
1277	BDKRB1
1278	NPSR1
1279	RECK
1280	TBX4
1281	IL17RE
1282	NCR1
1283	NRN1
1284	PEMT
1285	CHCHD2
1286	CMKLR1
1287	BNC2
1288	CXCL6
1289	IL25
1290	MRPL28
1291	PROKR1
1292	TTC39B
1293	IGF2-AS
1294	MIR34B
1295	MIRLET7I
1296	MIR328
1297	TRB
1298	MIRLET7A3
1299	MIRLET7A2
1300	AFAP1-AS1
1301	MIR320C1
1302	MIR320B1
1303	MIR320B2
1304	MIR320D1
1305	MIR320C2
1306	MIR320D2
1307	MIR4284
1308	MIR3680-1
1309	MIR5187
1310	MIR5193
1311	MAP4K3-DT
1312	MIR4454
1313	MIR4710
1314	MIR4714
1315	MIR3152
1316	MIR3667
1317	MIR3680-2
1318	MEIS1
1319	AKT3
1320	ACVR1
1321	APOA1
1322	ACTN1
1323	ITGA4
1324	MGMT
1325	BMPR1B
1326	CFI
1327	ESRRB
1328	HMGCR
1329	ANXA5
1330	COMP
1331	EPHA3
1332	FOXO3
1333	MYOD1
1334	TLR5
1335	FPR1
1336	MSTN
1337	CTSG
1338	FPR2
1339	HK2
1340	MB
1341	NTN1
1342	PTGER3
1343	CD86
1344	CRHR1
1345	MAP2
1346	CHRNA7
1347	IL12A
1348	KLF6
1349	CD80
1350	LOXL1
1351	LTB4R
1352	DNA2
1353	KLRC1
1354	KLRD1
1355	LILRB1
1356	LTB4R2
1357	PECAM1
1358	IL24
1359	CXXC1
1360	MBD2
1361	MYOG
1362	LILRB2
1363	CNKSR1
1364	ZFP36
1365	UCN3
1366	UCN2
1367	LINC00261
1368	MIR761
1369	MIR342
1370	MIR195
1371	KRT14
1372	MIR488
1373	JAK2
1374	SHH
1375	COL1A1
1376	CYP11A1
1377	DPP4
1378	MAPK8
1379	MTR
1380	RRM2
1381	AFP
1382	GLI1
1383	AOC3
1384	DCLK1
1385	CALB1
1386	GLO1
1387	MTRR
1388	PTGIS
1389	WNT2
1390	CHGA
1391	LGALS1
1392	ESD
1393	HAND2
1394	NOD1
1395	HPGDS
1396	HPX
1397	JARID2
1398	MGST1
1399	AZU1
1400	IFITM1
1401	OGN
1402	AMY2A
1403	H3C1
1404	S100A12
1405	CGAS
1406	CPEB3
1407	NMI
1408	PSG2
1409	CDC42EP1
1410	GNRH2
1411	SOX15
1412	MIR2861
1413	LINC01018
1414	MIR520H
1415	MIR496
1416	LOC110806262
1417	KDM6A
1418	WNT9B
1419	LHX1
1420	TBX6
1421	LRP10
1422	SHOX
1423	OR4M2
1424	OR2T2
1425	ENSG00000262202
1426	GREB1L-AS1
1427	MAPK9
1428	MIR455
1429	PTPN11
1430	NOTCH3
1431	ITGB2
1432	APC
1433	FZD4
1434	MCL1
1435	GRN
1436	DIABLO
1437	MBL2
1438	PINK1
1439	ALDH3A2
1440	F2R
1441	IL12RB1
1442	ADAMTS5
1443	UBC
1444	GAB2
1445	SFRP4
1446	PCSK5
1447	PFKFB4
1448	POU1F1
1449	SFRP2
1450	INTS9
1451	NUDT6
1452	RASSF2
1453	KIR2DL2
1454	LINCMD1
1455	MIR1323
1456	ZEB2
1457	HOXC10
1458	BAG2
1459	MIR181D
1460	ILK
1461	POSTN
1462	TOP2A
1463	MIR92B
1464	MIR181B2
1465	MIR367
1466	KIR2DL4
1467	MAP2K2
1468	IDH2
1469	JAK3
1470	MYLK
1471	ATP2A2
1472	ACAT1
1473	CSNK2A1
1474	DNM2
1475	PRKDC
1476	TUBB3
1477	FLNA
1478	P4HB
1479	PHGDH
1480	PPIB
1481	PRDX1
1482	PRKN
1483	PTPN1
1484	USP7
1485	ABCC1
1486	FASN
1487	IMPDH2
1488	ITGA3
1489	OAT
1490	RDX
1491	SDHA
1492	SLC25A4
1493	SPTAN1
1494	ACSL4
1495	ACTG1
1496	ADSL
1497	ALDH7A1
1498	APRT
1499	ATF4
1500	CTNNA1
1501	DIAPH1
1502	DKC1
1503	EIF4G1
1504	FLNB
1505	GFPT1
1506	GPI
1507	HSD17B4
1508	KIF5B
1509	KRT1
1510	PDHB
1511	RPL5
1512	RPS19
1513	TARDBP
1514	TUBA4A
1515	TUBB4A
1516	XPO1
1517	ACO2
1518	DDB2
1519	DLST
1520	GNAI2
1521	HADHB
1522	ITPR3
1523	LBR
1524	LONP1
1525	MAT2A
1526	PPP1CB
1527	TPP1
1528	ADD1
1529	AIMP1
1530	C5AR1
1531	CANX
1532	CHD4
1533	CTNND1
1534	DHCR24
1535	DPYSL2
1536	EIF2S1
1537	EIF2S3
1538	ETFA
1539	ETFB
1540	FDFT1
1541	FDXR
1542	FXR1
1543	GARS1
1544	HNRNPK
1545	HYOU1
1546	MYH14
1547	NDUFV1
1548	NONO
1549	NUP62
1550	NUP98
1551	PCK2
1552	PFKL
1553	SIK2
1554	SLC25A13
1555	SLC25A20
1556	SMAD9
1557	STT3A
1558	TKT
1559	TMPO
1560	UGDH
1561	XRCC6
1562	ALDH1B1
1563	ALDH4A1
1564	ATP5F1B
1565	ATP5PO
1566	CFL2
1567	CHL1
1568	COASY
1569	DDOST
1570	DYNC1H1
1571	ECM1
1572	EIF2B4
1573	GNAI3
1574	GPX1
1575	H3-3A
1576	IARS1
1577	KARS1
1578	KMT2D
1579	NARS1
1580	NDUFS1
1581	NUP155
1582	PABPN1
1583	PDIA3
1584	PLEC
1585	PSMC3
1586	RARS1
1587	RPL10
1588	RPL15
1589	RUVBL1
1590	RUVBL2
1591	SF3B1
1592	SLC27A2
1593	SMAD1
1594	SPTBN1
1595	SQLE
1596	TFAM
1597	TJP2
1598	TUBB4B
1599	WDR5
1600	AARS1
1601	BMI1
1602	CCT5
1603	CNP
1604	EFEMP1
1605	EIF3F
1606	EIF4A3
1607	EIF5A
1608	GALE
1609	GBF1
1610	H2AX
1611	IDH3A
1612	IL11RA
1613	KMT2C
1614	NSUN2
1615	SLC3A2
1616	TCP1
1617	VDAC3
1618	AIMP2
1619	ARCN1
1620	ASPH
1621	CNBP
1622	COPA
1623	COPB2
1624	DARS1
1625	EIF2B5
1626	EIF3A
1627	ENPP3
1628	FLII
1629	GCLM
1630	GOLGA2
1631	HMGB2
1632	HNRNPDL
1633	IQGAP1
1634	LMNB2
1635	MAPRE1
1636	MYO1E
1637	NHP2
1638	NPEPPS
1639	PABPC1
1640	PIP4K2A
1641	PSMA1
1642	PSMC4
1643	PSMD14
1644	PTRH2
1645	RBBP4
1646	RCC1
1647	RPN1
1648	RPS10
1649	RPS14
1650	SARS1
1651	SEC31A
1652	SMAD5
1653	TAF15
1654	TMEM43
1655	TUBA1C
1656	TUBB6
1657	VAPA
1658	VARS1
1659	YARS1
1660	ACSL3
1661	ACSL5
1662	AFDN
1663	AHSA1
1664	ASH2L
1665	CCT3
1666	DCXR
1667	DEK
1668	DRG1
1669	ECI2
1670	EIF5
1671	G3BP1
1672	GNL3
1673	H1-4
1674	HDLBP
1675	HNRNPR
1676	HSPA1B
1677	HSPE1
1678	IL17F
1679	KHDRBS1
1680	KHSRP
1681	KRT9
1682	MACF1
1683	MACROH2A1
1684	MAN2A1
1685	MANF
1686	NEDD8
1687	NMT1
1688	NXN
1689	PLIN2
1690	PLIN3
1691	PRKRA
1692	PSMC2
1693	PSMC5
1694	PSMD12
1695	PUF60
1696	RAB1A
1697	RING1
1698	RPL13A
1699	RPL19
1700	RPS7
1701	SEC13
1702	SERPINA4
1703	SETD1A
1704	SNRPB
1705	SSB
1706	TKFC
1707	TPR
1708	UPF1
1709	AGK
1710	ARF4
1711	CDIPT
1712	DDX17
1713	EEF1B2
1714	FSTL1
1715	GFM2
1716	H2AZ1
1717	HIP1R
1718	HNRNPF
1719	KTN1
1720	MAP4
1721	MYO1C
1722	NDUFA5
1723	PABPC4
1724	PDIA4
1725	PRPF4
1726	QSOX1
1727	RPL22
1728	RPS12
1729	TRPM2
1730	UTRN
1731	ATAD3A
1732	CCT4
1733	CCT7
1734	COPB1
1735	COPG1
1736	EHD1
1737	EIF2S2
1738	EML4
1739	FARSA
1740	HNRNPL
1741	HNRNPM
1742	ITIH2
1743	KMT2B
1744	KRT2
1745	KRT6B
1746	NAA15
1747	NCKAP1
1748	NUP205
1749	NXF1
1750	PDLIM7
1751	PSMC6
1752	PSMD11
1753	RAB5C
1754	RAB8A
1755	RPL23A
1756	RPL34
1757	RPLP2
1758	RPS13
1759	RPS5
1760	SLC30A1
1761	SMCHD1
1762	SNRPE
1763	SRP72
1764	TACO1
1765	TNS1
1766	U2AF2
1767	UBR4
1768	ABCE1
1769	ARL1
1770	BAG6
1771	CAPRIN1
1772	CCT8
1773	COPE
1774	CYP2S1
1775	DNAJA2
1776	DNAJB11
1777	FASTKD2
1778	FXR2
1779	GLG1
1780	GTPBP1
1781	KLF15
1782	LSM2
1783	LSM4
1784	MRPS23
1785	MRPS7
1786	MTDH
1787	MYL6
1788	MYO18A
1789	PDIA6
1790	PRPF6
1791	RBM14
1792	RPL9
1793	RPS11
1794	S100A7
1795	SETD1B
1796	SF3B2
1797	SNRPD1
1798	SUPT16H
1799	TIMM44
1800	TOMM70
1801	UBAP2L
1802	VIL1
1803	ARFGAP1
1804	ATP5PD
1805	BYSL
1806	CIRBP
1807	CPNE1
1808	CPSF6
1809	DDX18
1810	DNAJA3
1811	EEFSEC
1812	EIF3M
1813	EPS8L2
1814	GTPBP4
1815	HM13
1816	HNRNPA3
1817	LMO7
1818	MYL12A
1819	NIPSNAP1
1820	NOP2
1821	PYCR3
1822	RAB14
1823	RAB1B
1824	RAB27B
1825	RBBP5
1826	RFC3
1827	RPL14
1828	RPL18A
1829	RPL27A
1830	RPL30
1831	SNRPC
1832	SNU13
1833	SRP68
1834	SRRT
1835	SSRP1
1836	STAU1
1837	SURF4
1838	TSR1
1839	WDR36
1840	CDKN2AIP
1841	CKAP4
1842	EDC4
1843	EIF3D
1844	EIF3I
1845	ESYT1
1846	HNRNPA0
1847	HNRNPAB
1848	MARCKSL1
1849	MRPL46
1850	ORMDL3
1851	PDS5B
1852	PKP3
1853	RBM15
1854	RPL38
1855	RTCB
1856	SEPTIN2
1857	TAF10
1858	ACOT9
1859	ACTR1A
1860	AGMAT
1861	API5
1862	ATAD3B
1863	ATG2B
1864	BCAS2
1865	CCL28
1866	DDX21
1867	DDX47
1868	DNAJC11
1869	DPY30
1870	EIF3C
1871	ERGIC1
1872	EXOSC10
1873	FNBP1L
1874	G3BP2
1875	H4C1
1876	HEATR1
1877	HES5
1878	INTS3
1879	LYAR
1880	MRPS9
1881	MTX1
1882	NOP58
1883	PDXDC1
1884	PIN4
1885	PRPF19
1886	PSME2
1887	RAB21
1888	RRBP1
1889	SAP18
1890	SART1
1891	SNRPD3
1892	SRPRA
1893	SUB1
1894	TXNDC5
1895	UBE2O
1896	USP36
1897	VAT1
1898	VTA1
1899	ZFR
1900	ACIN1
1901	CCDC47
1902	DDX54
1903	DNAJC8
1904	DYNC1LI2
1905	GIPC2
1906	GLTP
1907	GNL1
1908	HDGFL2
1909	IPO4
1910	LSM5
1911	MRPL23
1912	PARP14
1913	PSME1
1914	PSPC1
1915	RPL24
1916	RSL1D1
1917	SLIRP
1918	SNRPF
1919	SRSF10
1920	TBL3
1921	TMTC3
1922	UFL1
1923	ZNFX1
1924	BOP1
1925	DDRGK1
1926	DNAJC9
1927	EIF3L
1928	GOLGB1
1929	NACA
1930	PDE12
1931	PDIA5
1932	RTRAF
1933	SF3B6
1934	TOMM34
1935	ZGPAT
1936	ZNF384
1937	ABT1
1938	AHCTF1
1939	CBX8
1940	DDX46
1941	FKBP3
1942	GTF2F1
1943	GTF3C5
1944	H1-6
1945	H2BC3
1946	HEPHL1
1947	MT-ND5
1948	MYBBP1A
1949	NTAN1
1950	PDCD11
1951	POLR2H
1952	PRPSAP1
1953	PRRC2A
1954	RALY
1955	RCC2
1956	RER1
1957	SART3
1958	SCAMP3
1959	SEC22B
1960	SNRPA1
1961	SRPRB
1962	TRMT112
1963	TTLL12
1964	APOOL
1965	BUD31
1966	CPSF2
1967	CRIP2
1968	ECPAS
1969	ERH
1970	H2AC4
1971	MAK16
1972	METTL16
1973	NOL11
1974	PLRG1
1975	RETSAT
1976	RRP9
1977	TMEM214
1978	FUBP3
1979	H2BC11
1980	HNRNPUL2
1981	NOP16
1982	NUDCD1
1983	OCIAD1
1984	PCID2
1985	SGF29
1986	TMED7
1987	ZNF622
1988	ACTBL2
1989	CENPV
1990	DDX27
1991	FASTKD5
1992	MRPS35
1993	SLC35E1
1994	SPATS2L
1995	TMED9
1996	ANKHD1
1997	CPSF7
1998	DHRS1
1999	EPPK1
[truncated: 1,395 more rows]
