# Supplementary material for: Exploring the potential of gut microbiota metabolites in the treatment of endometriosis through network pharmacology and Mendelian randomization
Source: Front Microbiol. 2026 Jun 11;17:1733323. doi: 10.3389/fmicb.2026.1733323 (PMC13294049; doi:10.3389/fmicb.2026.1733323)
Supplement: Supplementary file 2 [file Data_Sheet_2.ZIP › Supplementary tables/Supplementary tables/S6.xlsx]

## Sheet: GO
ONTOLOGY	ID	Description	BgRatio	pvalue	p.adjust	qvalue	geneID	Count
BP	GO:0050727	regulation of inflammatory response	425/18870	0.00010880204685719	0.038366271936517	0.0213344156760621	PLA2G2A/FABP4/ESR1/SELE	4
BP	GO:0022407	regulation of cell-cell adhesion	493/18870	0.00327029117828226	0.0653476727545962	0.0363380214871197	PLA2G2A/SELE/DPP4	3
BP	GO:0031349	positive regulation of defense response	480/18870	0.00303204121835058	0.0653476727545962	0.0363380214871197	PLA2G2A/FABP4/ESR1	3
BP	GO:0007159	leukocyte cell-cell adhesion	419/18870	0.00205973649230978	0.0653476727545962	0.0363380214871197	PLA2G2A/SELE/DPP4	3
MF	GO:0004175	endopeptidase activity	389/18496	0.00176333537905578	0.0142922324502092	0.00513713104757198	MMP7/MME/DPP4	3
BP	GO:1903037	regulation of leukocyte cell-cell adhesion	382/18870	0.00158069469276744	0.0653476727545962	0.0363380214871197	PLA2G2A/SELE/DPP4	3
CC	GO:0098857	membrane microdomain	287/19886	0.000594233158650344	0.0154500621249089	0.0128229260550864	MME/SELE/DPP4	3
CC	GO:0045121	membrane raft	286/19886	0.000588222325820563	0.0154500621249089	0.0128229260550864	MME/SELE/DPP4	3
BP	GO:0042445	hormone metabolic process	241/18870	0.000415657729703334	0.0404494831327597	0.0224928314240192	ESR1/MME/DPP4	3
MF	GO:0043177	organic acid binding	207/18496	0.000282127887932891	0.00462689736209942	0.00166306965518336	FABP4/GCLC/SELE	3
MF	GO:0031406	carboxylic acid binding	195/18496	0.000236677948055201	0.00462689736209942	0.00166306965518336	FABP4/GCLC/SELE	3
BP	GO:0022411	cellular component disassembly	497/18870	0.0383706473653801	0.0920245186813776	0.0511722728021795	MMP7/DPP4	2
MF	GO:0005543	phospholipid binding	484/18496	0.037917484558371	0.0603195708023133	0.0216809753846569	PLA2G2A/MME	2
BP	GO:0045785	positive regulation of cell adhesion	482/18870	0.0362783943248329	0.0900035281227528	0.0500484562185291	SELE/DPP4	2
BP	GO:0006869	lipid transport	453/18870	0.0323690670368995	0.0850229512934068	0.0472788961069902	PLA2G2A/FABP4	2
BP	GO:0015711	organic anion transport	443/18870	0.031063472185727	0.084889688819423	0.0472047925553421	PLA2G2A/FABP4	2
BP	GO:0043434	response to peptide hormone	430/18870	0.029399472155656	0.0838792849121128	0.0466429350729435	GCLC/IGFBP1	2
MF	GO:0033218	amide binding	405/18496	0.0273034791837454	0.0508837566606164	0.018289411893418	GCLC/MME	2
CC	GO:0030055	cell-substrate junction	431/19886	0.0267923209257611	0.199028669734225	0.165185738038527	MME/DPP4	2
CC	GO:0005769	early endosome	427/19886	0.0263319592435437	0.199028669734225	0.165185738038527	AOC3/MME	2
CC	GO:0005925	focal adhesion	421/19886	0.0256477193429489	0.199028669734225	0.165185738038527	MME/DPP4	2
BP	GO:0050900	leukocyte migration	396/18870	0.0252296425086262	0.0797077127775482	0.0443232399488319	SELE/DPP4	2
BP	GO:0050863	regulation of T cell activation	381/18870	0.0234760035355722	0.07770419883704	0.0432091416259531	PLA2G2A/DPP4	2
BP	GO:1901653	cellular response to peptide	374/18870	0.0226760783383888	0.0768542535301081	0.0427365107039284	GCLC/IGFBP1	2
BP	GO:1902074	response to salt	366/18870	0.0217764251357309	0.0756162983240716	0.0420481182795191	FABP4/GCLC	2
BP	GO:0010038	response to metal ion	359/18870	0.0210020725468448	0.0748196647714473	0.0416051325398228	FABP4/GCLC	2
BP	GO:0030522	intracellular receptor signaling pathway	353/18870	0.0203479651932066	0.0748196647714473	0.0416051325398228	ESR1/NR3C2	2
BP	GO:0015849	organic acid transport	352/18870	0.0202398158816014	0.0748196647714473	0.0416051325398228	PLA2G2A/FABP4	2
BP	GO:0046942	carboxylic acid transport	351/18870	0.0201319155445451	0.0748196647714473	0.0416051325398228	PLA2G2A/FABP4	2
BP	GO:0071214	cellular response to abiotic stimulus	334/18870	0.0183359981554017	0.07257465004166	0.0403567423516019	GCLC/MME	2
BP	GO:0104004	cellular response to environmental stimulus	334/18870	0.0183359981554017	0.07257465004166	0.0403567423516019	GCLC/MME	2
BP	GO:0048545	response to steroid hormone	330/18870	0.0179240615842512	0.07257465004166	0.0403567423516019	ESR1/NR3C2	2
BP	GO:0045229	external encapsulating structure organization	323/18870	0.0172130293546913	0.07257465004166	0.0403567423516019	MMP7/DPP4	2
BP	GO:0022409	positive regulation of cell-cell adhesion	322/18870	0.0171124823518755	0.07257465004166	0.0403567423516019	SELE/DPP4	2
BP	GO:0043062	extracellular structure organization	322/18870	0.0171124823518755	0.07257465004166	0.0403567423516019	MMP7/DPP4	2
BP	GO:0030198	extracellular matrix organization	321/18870	0.0170121935369516	0.07257465004166	0.0403567423516019	MMP7/DPP4	2
BP	GO:0071375	cellular response to peptide hormone stimulus	310/18870	0.0159261460061993	0.07257465004166	0.0403567423516019	GCLC/IGFBP1	2
BP	GO:1903039	positive regulation of leukocyte cell-cell adhesion	275/18870	0.012683429098837	0.067091783831231	0.0373078730993827	SELE/DPP4	2
BP	GO:0032868	response to insulin	269/18870	0.0121607395530764	0.067091783831231	0.0373078730993827	GCLC/IGFBP1	2
BP	GO:0034612	response to tumor necrosis factor	259/18870	0.0113116234363945	0.067091783831231	0.0373078730993827	FABP4/SELE	2
BP	GO:0006898	receptor-mediated endocytosis	258/18870	0.0112282367032119	0.067091783831231	0.0373078730993827	SELE/DPP4	2
BP	GO:0016485	protein processing	245/18870	0.0101696762461955	0.067091783831231	0.0373078730993827	MME/DPP4	2
BP	GO:0002685	regulation of leukocyte migration	230/18870	0.00900769693701373	0.067091783831231	0.0373078730993827	SELE/DPP4	2
BP	GO:0050866	negative regulation of cell activation	223/18870	0.00848753024234584	0.067091783831231	0.0373078730993827	PLA2G2A/GCLC	2
BP	GO:0071383	cellular response to steroid hormone stimulus	208/18870	0.00742090254349662	0.067091783831231	0.0373078730993827	ESR1/NR3C2	2
BP	GO:0032869	cellular response to insulin stimulus	206/18870	0.00728367823443787	0.067091783831231	0.0373078730993827	GCLC/IGFBP1	2
MF	GO:0017171	serine hydrolase activity	196/18496	0.00687607396567456	0.0265213707243709	0.00953271348244396	MMP7/DPP4	2
BP	GO:1902075	cellular response to salt	199/18870	0.00681272952125461	0.067091783831231	0.0373078730993827	FABP4/GCLC	2
MF	GO:0008236	serine-type peptidase activity	192/18496	0.0066070887012016	0.0265213707243709	0.00953271348244396	MMP7/DPP4	2
BP	GO:0009755	hormone-mediated signaling pathway	193/18870	0.00642068477021393	0.067091783831231	0.0373078730993827	ESR1/NR3C2	2
MF	GO:0008237	metallopeptidase activity	185/18496	0.00614837117099417	0.0265213707243709	0.00953271348244396	MMP7/MME	2
BP	GO:0015718	monocarboxylic acid transport	179/18870	0.00554807696288112	0.067091783831231	0.0373078730993827	PLA2G2A/FABP4	2
MF	GO:0004252	serine-type endopeptidase activity	174/18496	0.0054586677656062	0.0265213707243709	0.00953271348244396	MMP7/DPP4	2
BP	GO:0050729	positive regulation of inflammatory response	152/18870	0.00403487804409903	0.067091783831231	0.0373078730993827	PLA2G2A/FABP4	2
BP	GO:0070555	response to interleukin-1	140/18870	0.00343552498466762	0.0653476727545962	0.0363380214871197	GCLC/SELE	2
BP	GO:0043401	steroid hormone mediated signaling pathway	138/18870	0.00334007850024395	0.0653476727545962	0.0363380214871197	ESR1/NR3C2	2
BP	GO:0030518	intracellular steroid hormone receptor signaling pathway	122/18870	0.00262274642496415	0.0653476727545962	0.0363380214871197	ESR1/NR3C2	2
BP	GO:0015908	fatty acid transport	116/18870	0.00237512936116356	0.0653476727545962	0.0363380214871197	PLA2G2A/FABP4	2
MF	GO:0004222	metalloendopeptidase activity	110/18496	0.00222497191449225	0.0152039747490304	0.00546484329875289	MMP7/MME	2
MF	GO:0005496	steroid binding	102/18496	0.00191725069454026	0.0142922324502092	0.00513713104757198	ESR1/NR3C2	2
MF	GO:0008238	exopeptidase activity	102/18496	0.00191725069454026	0.0142922324502092	0.00513713104757198	MME/DPP4	2
BP	GO:0060191	regulation of lipase activity	78/18870	0.00108379274620958	0.0511188911962183	0.0284257922032161	ESR1/SELE	2
BP	GO:0043627	response to estrogen	69/18870	0.00084937553380207	0.0437042320119974	0.0243027066609396	ESR1/MME	2
BP	GO:0015909	long-chain fatty acid transport	67/18870	0.000801064233909436	0.0437042320119974	0.0243027066609396	PLA2G2A/FABP4	2
BP	GO:0022617	extracellular matrix disassembly	62/18870	0.000686336808632833	0.0431629592984649	0.0240017199744114	MMP7/DPP4	2
BP	GO:0060193	positive regulation of lipase activity	60/18870	0.000642874055092408	0.0431629592984649	0.0240017199744114	ESR1/SELE	2
BP	GO:0010517	regulation of phospholipase activity	59/18870	0.000621664515405331	0.0431629592984649	0.0240017199744114	ESR1/SELE	2
MF	GO:0140296	general transcription initiation factor binding	54/18496	0.000541926194547383	0.00555474349411068	0.00199657019043773	ESR1/NR3C2	2
MF	GO:0004879	nuclear receptor activity	52/18496	0.00050252436326009	0.00555474349411068	0.00199657019043773	ESR1/NR3C2	2
MF	GO:0098531	ligand-activated transcription factor activity	52/18496	0.00050252436326009	0.00555474349411068	0.00199657019043773	ESR1/NR3C2	2
BP	GO:0010518	positive regulation of phospholipase activity	49/18870	0.000428793107414414	0.0404494831327597	0.0224928314240192	ESR1/SELE	2
BP	GO:0140448	signaling receptor ligand precursor processing	39/18870	0.00027113973100012	0.038366271936517	0.0213344156760621	MME/DPP4	2
BP	GO:1900274	regulation of phospholipase C activity	39/18870	0.00027113973100012	0.038366271936517	0.0213344156760621	ESR1/SELE	2
BP	GO:0010863	positive regulation of phospholipase C activity	37/18870	0.000243868713142889	0.038366271936517	0.0213344156760621	ESR1/SELE	2
MF	GO:0003707	nuclear steroid receptor activity	25/18496	0.000114805274274921	0.00313801083018117	0.00112791146656063	ESR1/NR3C2	2
MF	GO:0017025	TBP-class protein binding	25/18496	0.000114805274274921	0.00313801083018117	0.00112791146656063	ESR1/NR3C2	2
MF	GO:0034056	estrogen response element binding	11/18496	0.0000211541344517567	0.00173463902504405	0.000623490278578094	ESR1/NR3C2	2
BP	GO:0051899	membrane depolarization	80/18870	0.0497189052247462	0.105396630551335	0.0586081319227247	GCLC	1
BP	GO:0009064	glutamine family amino acid metabolic process	79/18870	0.0491116645230418	0.104500759849781	0.0581099631673506	GCLC	1
BP	GO:0019233	sensory perception of pain	78/18870	0.0485040681425456	0.103597368183701	0.0576076122129936	MME	1
BP	GO:0031397	negative regulation of protein ubiquitination	78/18870	0.0485040681425456	0.103597368183701	0.0576076122129936	GCLC	1
CC	GO:0000794	condensed nuclear chromosome	81/19886	0.0478112575996349	0.213031196965572	0.176807268736608	NEK2	1
CC	GO:0005901	caveola	81/19886	0.0478112575996349	0.213031196965572	0.176807268736608	SELE	1
BP	GO:0046470	phosphatidylcholine metabolic process	76/18870	0.0472878075875559	0.101767677165615	0.0565901719779036	PLA2G2A	1
BP	GO:0006278	RNA-templated DNA biosynthetic process	75/18870	0.0466791430340263	0.100841202126942	0.0560749850027074	NEK2	1
BP	GO:0042246	tissue regeneration	75/18870	0.0466791430340263	0.100841202126942	0.0560749850027074	IGFBP1	1
BP	GO:0090559	regulation of membrane permeability	75/18870	0.0466791430340263	0.100841202126942	0.0560749850027074	GCLC	1
BP	GO:0002224	toll-like receptor signaling pathway	74/18870	0.0460701220436307	0.100678336203456	0.0559844197969745	ESR1	1
BP	GO:0045123	cellular extravasation	74/18870	0.0460701220436307	0.100678336203456	0.0559844197969745	SELE	1
BP	GO:0051881	regulation of mitochondrial membrane potential	73/18870	0.0454607444266233	0.100119771772252	0.0556738176676648	GCLC	1
BP	GO:0014823	response to activity	72/18870	0.0448510099931687	0.0991627799067714	0.0551416611346934	GCLC	1
BP	GO:0042130	negative regulation of T cell proliferation	72/18870	0.0448510099931687	0.0991627799067714	0.0551416611346934	PLA2G2A	1
BP	GO:0071260	cellular response to mechanical stimulus	72/18870	0.0448510099931687	0.0991627799067714	0.0551416611346934	GCLC	1
CC	GO:0005905	clathrin-coated pit	75/19886	0.0443428885711519	0.213031196965572	0.176807268736608	SELE	1
BP	GO:0042698	ovulation cycle	71/18870	0.0442409185533391	0.0989737545501579	0.0550365493964984	ESR1	1
BP	GO:0061614	miRNA transcription	71/18870	0.0442409185533391	0.0989737545501579	0.0550365493964984	ESR1	1
BP	GO:0090307	mitotic spindle assembly	71/18870	0.0442409185533391	0.0989737545501579	0.0550365493964984	NEK2	1
BP	GO:0032206	positive regulation of telomere maintenance	70/18870	0.0436304699171158	0.0987793838923502	0.0549284652851269	NEK2	1
BP	GO:0050922	negative regulation of chemotaxis	70/18870	0.0436304699171158	0.0987793838923502	0.0549284652851269	DPP4	1
BP	GO:1902893	regulation of miRNA transcription	70/18870	0.0436304699171158	0.0987793838923502	0.0549284652851269	ESR1	1
BP	GO:0007004	telomere maintenance via telomerase	69/18870	0.0430196638943902	0.0985794727296552	0.0548173002532395	NEK2	1
BP	GO:1901224	positive regulation of non-canonical NF-kappaB signal transduction	69/18870	0.0430196638943902	0.0985794727296552	0.0548173002532395	NR3C2	1
BP	GO:2000573	positive regulation of DNA biosynthetic process	69/18870	0.0430196638943902	0.0985794727296552	0.0548173002532395	NEK2	1
BP	GO:0051123	RNA polymerase II preinitiation complex assembly	68/18870	0.0424085002949613	0.0983738162579841	0.0547029404149847	ESR1	1
BP	GO:0001655	urogenital system development	67/18870	0.0417969789285381	0.0973542801380763	0.0541360047634086	ESR1	1
BP	GO:0061180	mammary gland epithelium development	66/18870	0.0411850996047374	0.0963254808937246	0.0535639181462222	ESR1	1
BP	GO:0050435	amyloid-beta metabolic process	65/18870	0.0405728621330863	0.0952873027689911	0.0529866161947709	MME	1
BP	GO:1905330	regulation of morphogenesis of an epithelium	65/18870	0.0405728621330863	0.0952873027689911	0.0529866161947709	ESR1	1
MF	GO:0005507	copper ion binding	63/18496	0.0401283223671782	0.060935600631641	0.0219023981731187	AOC3	1
MF	GO:0001786	phosphatidylserine binding	62/18496	0.0395030666874695	0.060935600631641	0.0219023981731187	MME	1
BP	GO:0002090	regulation of receptor internalization	63/18870	0.0393473119838799	0.0931823371668452	0.0518161034273511	SELE	1
BP	GO:0071715	icosanoid transport	63/18870	0.0393473119838799	0.0931823371668452	0.0518161034273511	PLA2G2A	1
BP	GO:1903053	regulation of extracellular matrix organization	62/18870	0.0387339989249207	0.0925039805548739	0.051438888201427	DPP4	1
MF	GO:0001098	basal transcription machinery binding	60/18496	0.0382514351429304	0.0603195708023133	0.0216809753846569	ESR1	1
MF	GO:0001099	basal RNA polymerase II transcription machinery binding	60/18496	0.0382514351429304	0.0603195708023133	0.0216809753846569	ESR1	1
BP	GO:0046902	regulation of mitochondrial membrane permeability	61/18870	0.0381203269553033	0.0918132130072412	0.051054771599712	GCLC	1
BP	GO:1904356	regulation of telomere maintenance via telomere lengthening	61/18870	0.0381203269553033	0.0918132130072412	0.051054771599712	NEK2	1
BP	GO:0006767	water-soluble vitamin metabolic process	60/18870	0.037506295884097	0.0911097144652314	0.0506635756464649	GCLC	1
BP	GO:0033619	membrane protein proteolysis	59/18870	0.0368919055202803	0.0900035281227528	0.0500484562185291	MMP7	1
BP	GO:0046686	response to cadmium ion	59/18870	0.0368919055202803	0.0900035281227528	0.0500484562185291	GCLC	1
BP	GO:0060135	maternal process involved in female pregnancy	59/18870	0.0368919055202803	0.0900035281227528	0.0500484562185291	ESR1	1
BP	GO:0071168	protein localization to chromatin	59/18870	0.0368919055202803	0.0900035281227528	0.0500484562185291	ESR1	1
BP	GO:0006749	glutathione metabolic process	58/18870	0.03627715567274	0.0900035281227528	0.0500484562185291	GCLC	1
BP	GO:0061756	leukocyte adhesion to vascular endothelial cell	58/18870	0.03627715567274	0.0900035281227528	0.0500484562185291	SELE	1
CC	GO:0000791	euchromatin	60/19886	0.0356212384660675	0.213031196965572	0.176807268736608	ESR1	1
BP	GO:0001541	ovarian follicle development	56/18870	0.035046576761579	0.0881616108757942	0.0490242173179514	ESR1	1
BP	GO:0002686	negative regulation of leukocyte migration	55/18870	0.0344307473152748	0.0869991204484177	0.0483777887559548	DPP4	1
BP	GO:0030520	intracellular estrogen receptor signaling pathway	54/18870	0.0338145576198792	0.0858252897437292	0.0477250541814674	ESR1	1
BP	GO:0050873	brown fat cell differentiation	54/18870	0.0338145576198792	0.0858252897437292	0.0477250541814674	FABP4	1
BP	GO:0007157	heterophilic cell-cell adhesion via plasma membrane cell adhesion molecules	53/18870	0.0331980074838214	0.0850229512934068	0.0472788961069902	SELE	1
BP	GO:0032210	regulation of telomere maintenance via telomerase	53/18870	0.0331980074838214	0.0850229512934068	0.0472788961069902	NEK2	1
BP	GO:0043124	negative regulation of canonical NF-kappaB signal transduction	53/18870	0.0331980074838214	0.0850229512934068	0.0472788961069902	ESR1	1
BP	GO:0048146	positive regulation of fibroblast proliferation	53/18870	0.0331980074838214	0.0850229512934068	0.0472788961069902	ESR1	1
BP	GO:0048260	positive regulation of receptor-mediated endocytosis	53/18870	0.0331980074838214	0.0850229512934068	0.0472788961069902	SELE	1
BP	GO:0071622	regulation of granulocyte chemotaxis	53/18870	0.0331980074838214	0.0850229512934068	0.0472788961069902	DPP4	1
BP	GO:0071825	protein-lipid complex organization	53/18870	0.0331980074838214	0.0850229512934068	0.0472788961069902	PLA2G2A	1
MF	GO:0016597	amino acid binding	51/18496	0.0326005699680076	0.0545560558648291	0.0196093653942903	GCLC	1
BP	GO:0010823	negative regulation of mitochondrion organization	52/18870	0.0325810967154397	0.0850229512934068	0.0472788961069902	GCLC	1
BP	GO:0048009	insulin-like growth factor receptor signaling pathway	52/18870	0.0325810967154397	0.0850229512934068	0.0472788961069902	IGFBP1	1
BP	GO:0060688	regulation of morphogenesis of a branching structure	52/18870	0.0325810967154397	0.0850229512934068	0.0472788961069902	ESR1	1
BP	GO:1905710	positive regulation of membrane permeability	51/18870	0.0319638251229784	0.0850229512934068	0.0472788961069902	GCLC	1
BP	GO:0022602	ovulation cycle process	50/18870	0.0313461925145926	0.084889688819423	0.0472047925553421	ESR1	1
BP	GO:0030850	prostate gland development	50/18870	0.0313461925145926	0.084889688819423	0.0472047925553421	ESR1	1
BP	GO:0031294	lymphocyte costimulation	50/18870	0.0313461925145926	0.084889688819423	0.0472047925553421	DPP4	1
BP	GO:0071827	plasma lipoprotein particle organization	50/18870	0.0313461925145926	0.084889688819423	0.0472047925553421	PLA2G2A	1
BP	GO:0008608	attachment of spindle microtubules to kinetochore	49/18870	0.0307281986983439	0.084889688819423	0.0472047925553421	NEK2	1
BP	GO:0033628	regulation of cell adhesion mediated by integrin	49/18870	0.0307281986983439	0.084889688819423	0.0472047925553421	DPP4	1
BP	GO:0036230	granulocyte activation	49/18870	0.0307281986983439	0.084889688819423	0.0472047925553421	PLA2G2A	1
BP	GO:1902108	regulation of mitochondrial membrane permeability involved in apoptotic process	49/18870	0.0307281986983439	0.084889688819423	0.0472047925553421	GCLC	1
MF	GO:0005504	fatty acid binding	48/18496	0.0307101954519903	0.0524632505638167	0.0188571375582396	FABP4	1
MF	GO:0016879	ligase activity, forming carbon-nitrogen bonds	48/18496	0.0307101954519903	0.0524632505638167	0.0188571375582396	GCLC	1
BP	GO:0031295	T cell costimulation	48/18870	0.0301098434822025	0.084889688819423	0.0472047925553421	DPP4	1
MF	GO:0001222	transcription corepressor binding	47/18496	0.0300793185384698	0.0524632505638167	0.0188571375582396	ESR1	1
BP	GO:0003254	regulation of membrane depolarization	47/18870	0.0294911266740467	0.0838792849121128	0.0466429350729435	GCLC	1
BP	GO:0035794	positive regulation of mitochondrial membrane permeability	47/18870	0.0294911266740467	0.0838792849121128	0.0466429350729435	GCLC	1
BP	GO:0048806	genitalia development	47/18870	0.0294911266740467	0.0838792849121128	0.0466429350729435	ESR1	1
BP	GO:0050919	negative chemotaxis	47/18870	0.0294911266740467	0.0838792849121128	0.0466429350729435	DPP4	1
BP	GO:0032309	icosanoid secretion	46/18870	0.0288720480816638	0.0838792849121128	0.0466429350729435	PLA2G2A	1
BP	GO:0051972	regulation of telomerase activity	46/18870	0.0288720480816638	0.0838792849121128	0.0466429350729435	NEK2	1
BP	GO:1900271	regulation of long-term synaptic potentiation	46/18870	0.0288720480816638	0.0838792849121128	0.0466429350729435	MME	1
BP	GO:1902622	regulation of neutrophil migration	46/18870	0.0288720480816638	0.0838792849121128	0.0466429350729435	DPP4	1
BP	GO:0030574	collagen catabolic process	45/18870	0.0282526075127478	0.0838792849121128	0.0466429350729435	MMP7	1
BP	GO:0042596	fear response	45/18870	0.0282526075127478	0.0838792849121128	0.0466429350729435	DPP4	1
BP	GO:1902686	mitochondrial outer membrane permeabilization involved in programmed cell death	45/18870	0.0282526075127478	0.0838792849121128	0.0466429350729435	GCLC	1
MF	GO:0001223	transcription coactivator binding	44/18496	0.0281844287170753	0.0513582923288927	0.0184599767035815	ESR1	1
BP	GO:0006509	membrane protein ectodomain proteolysis	44/18870	0.0276328047749009	0.08363725937216	0.0465083514083613	MMP7	1
BP	GO:0060443	mammary gland morphogenesis	43/18870	0.0270126396756343	0.0821997529914462	0.0457089941313789	ESR1	1
BP	GO:1902110	positive regulation of mitochondrial membrane permeability involved in apoptotic process	43/18870	0.0270126396756343	0.0821997529914462	0.0457089941313789	GCLC	1
BP	GO:0042119	neutrophil activation	42/18870	0.0263921120223664	0.0811844315470617	0.0451444021435214	PLA2G2A	1
BP	GO:0002691	regulation of cellular extravasation	41/18870	0.0257712216224228	0.0797077127775482	0.0443232399488319	SELE	1
BP	GO:0045454	cell redox homeostasis	41/18870	0.0257712216224228	0.0797077127775482	0.0443232399488319	GCLC	1
BP	GO:0090077	foam cell differentiation	41/18870	0.0257712216224228	0.0797077127775482	0.0443232399488319	PLA2G2A	1
BP	GO:1904994	regulation of leukocyte adhesion to vascular endothelial cell	41/18870	0.0257712216224228	0.0797077127775482	0.0443232399488319	SELE	1
MF	GO:0004177	aminopeptidase activity	40/18496	0.0256526301396022	0.0489189691034274	0.0175831981373038	DPP4	1
BP	GO:0002209	behavioral defense response	40/18870	0.0251499682830387	0.0797077127775482	0.0443232399488319	DPP4	1
BP	GO:0009069	serine family amino acid metabolic process	40/18870	0.0251499682830387	0.0797077127775482	0.0443232399488319	GCLC	1
BP	GO:0010742	macrophage derived foam cell differentiation	40/18870	0.0251499682830387	0.0797077127775482	0.0443232399488319	PLA2G2A	1
MF	GO:0030331	nuclear estrogen receptor binding	39/18496	0.0250187364861284	0.0488461045681554	0.017557008060441	ESR1	1
BP	GO:0001662	behavioral fear response	39/18870	0.0245283518113555	0.0793316978584412	0.0441141485208739	DPP4	1
BP	GO:0016233	telomere capping	39/18870	0.0245283518113555	0.0793316978584412	0.0441141485208739	NEK2	1
BP	GO:0097242	amyloid-beta clearance	39/18870	0.0245283518113555	0.0793316978584412	0.0441141485208739	MME	1
MF	GO:0043531	ADP binding	38/18496	0.0243844648195252	0.0487689296390503	0.0175292686764237	GCLC	1
BP	GO:0071392	cellular response to estradiol stimulus	38/18870	0.0239063720144237	0.0786686427916501	0.0437454420582172	ESR1	1
BP	GO:0046677	response to antibiotic	37/18870	0.0232840286991995	0.0775221190808644	0.0431078921427905	AOC3	1
BP	GO:0097345	mitochondrial outer membrane permeabilization	37/18870	0.0232840286991995	0.0775221190808644	0.0431078921427905	GCLC	1
BP	GO:1904358	positive regulation of telomere maintenance via telomere lengthening	37/18870	0.0232840286991995	0.0775221190808644	0.0431078921427905	NEK2	1
BP	GO:0016486	peptide hormone processing	36/18870	0.0226613216725496	0.0768542535301081	0.0427365107039284	DPP4	1
BP	GO:0046473	phosphatidic acid metabolic process	36/18870	0.0226613216725496	0.0768542535301081	0.0427365107039284	PLA2G2A	1
MF	GO:0004623	phospholipase A2 activity	35/18496	0.022479379691253	0.0460827283670687	0.0165637534567128	PLA2G2A	1
BP	GO:0034367	protein-containing complex remodeling	35/18870	0.0220382507412458	0.076058840972836	0.0422942039257541	PLA2G2A	1
BP	GO:0000096	sulfur amino acid metabolic process	34/18870	0.021414815711969	0.0748196647714473	0.0416051325398228	GCLC	1
BP	GO:0032212	positive regulation of telomere maintenance via telomerase	34/18870	0.021414815711969	0.0748196647714473	0.0416051325398228	NEK2	1
BP	GO:0050901	leukocyte tethering or rolling	34/18870	0.021414815711969	0.0748196647714473	0.0416051325398228	SELE	1
BP	GO:0051973	positive regulation of telomerase activity	34/18870	0.021414815711969	0.0748196647714473	0.0416051325398228	NEK2	1
BP	GO:0090022	regulation of neutrophil chemotaxis	34/18870	0.021414815711969	0.0748196647714473	0.0416051325398228	DPP4	1
BP	GO:0006536	glutamate metabolic process	33/18870	0.0207910163913074	0.0748196647714473	0.0416051325398228	GCLC	1
BP	GO:0010743	regulation of macrophage derived foam cell differentiation	33/18870	0.0207910163913074	0.0748196647714473	0.0416051325398228	PLA2G2A	1
BP	GO:0034368	protein-lipid complex remodeling	33/18870	0.0207910163913074	0.0748196647714473	0.0416051325398228	PLA2G2A	1
BP	GO:0034369	plasma lipoprotein particle remodeling	33/18870	0.0207910163913074	0.0748196647714473	0.0416051325398228	PLA2G2A	1
MF	GO:0051427	hormone receptor binding	32/18496	0.0205708850617479	0.0432516044888032	0.0155461479548972	FABP4	1
MF	GO:0071889	14-3-3 protein binding	32/18496	0.0205708850617479	0.0432516044888032	0.0155461479548972	ESR1	1
BP	GO:0046685	response to arsenic-containing substance	32/18870	0.0201668525857565	0.0748196647714473	0.0416051325398228	GCLC	1
BP	GO:0034121	regulation of toll-like receptor signaling pathway	31/18870	0.019542324101719	0.0747361854160333	0.0415587119944095	ESR1	1
BP	GO:0050482	arachidonic acid secretion	31/18870	0.019542324101719	0.0747361854160333	0.0415587119944095	PLA2G2A	1
BP	GO:1903963	arachidonate transport	31/18870	0.019542324101719	0.0747361854160333	0.0415587119944095	PLA2G2A	1
BP	GO:0008209	androgen metabolic process	30/18870	0.0189174307455058	0.0738432124272846	0.0410621545764518	ESR1	1
BP	GO:0035640	exploration behavior	30/18870	0.0189174307455058	0.0738432124272846	0.0410621545764518	DPP4	1
BP	GO:0003401	axis elongation	29/18870	0.0182921723233356	0.07257465004166	0.0403567423516019	ESR1	1
BP	GO:0051354	negative regulation of oxidoreductase activity	29/18870	0.0182921723233356	0.07257465004166	0.0403567423516019	AOC3	1
BP	GO:0060603	mammary gland duct morphogenesis	29/18870	0.0182921723233356	0.07257465004166	0.0403567423516019	ESR1	1
BP	GO:0097066	response to thyroid hormone	29/18870	0.0182921723233356	0.07257465004166	0.0403567423516019	GCLC	1
MF	GO:0045499	chemorepellent activity	28/18496	0.0180209122997775	0.0399382380697772	0.0143552075218712	DPP4	1
BP	GO:0007202	activation of phospholipase C activity	28/18870	0.0176665486413321	0.07257465004166	0.0403567423516019	SELE	1
BP	GO:0034698	response to gonadotropin	28/18870	0.0176665486413321	0.07257465004166	0.0403567423516019	GCLC	1
BP	GO:0046337	phosphatidylethanolamine metabolic process	28/18870	0.0176665486413321	0.07257465004166	0.0403567423516019	PLA2G2A	1
BP	GO:0060512	prostate gland morphogenesis	28/18870	0.0176665486413321	0.07257465004166	0.0403567423516019	ESR1	1
BP	GO:0002092	positive regulation of receptor internalization	27/18870	0.017040559505529	0.07257465004166	0.0403567423516019	SELE	1
BP	GO:0033598	mammary gland epithelial cell proliferation	26/18870	0.0164142047218661	0.07257465004166	0.0403567423516019	ESR1	1
BP	GO:0060740	prostate gland epithelium morphogenesis	26/18870	0.0164142047218661	0.07257465004166	0.0403567423516019	ESR1	1
BP	GO:1901028	regulation of mitochondrial outer membrane permeabilization involved in apoptotic signaling pathway	26/18870	0.0164142047218661	0.07257465004166	0.0403567423516019	GCLC	1
BP	GO:1904353	regulation of telomere capping	26/18870	0.0164142047218661	0.07257465004166	0.0403567423516019	NEK2	1
BP	GO:1904996	positive regulation of leukocyte adhesion to vascular endothelial cell	26/18870	0.0164142047218661	0.07257465004166	0.0403567423516019	SELE	1
BP	GO:2000629	negative regulation of miRNA metabolic process	26/18870	0.0164142047218661	0.07257465004166	0.0403567423516019	ESR1	1
MF	GO:0001091	RNA polymerase II general transcription initiation factor binding	25/18496	0.0161044405843873	0.03668233688666	0.0131849221158727	ESR1	1
BP	GO:0043567	regulation of insulin-like growth factor receptor signaling pathway	25/18870	0.0157874840961918	0.07257465004166	0.0403567423516019	IGFBP1	1
BP	GO:1902894	negative regulation of miRNA transcription	25/18870	0.0157874840961918	0.07257465004166	0.0403567423516019	ESR1	1
MF	GO:0043274	phospholipase binding	23/18496	0.014824888662155	0.0347325962941918	0.0124841167681306	SELE	1
BP	GO:0002689	negative regulation of leukocyte chemotaxis	23/18870	0.014532944541729	0.0697088695815139	0.0387631616233451	DPP4	1
BP	GO:0043171	peptide catabolic process	23/18870	0.014532944541729	0.0697088695815139	0.0387631616233451	MME	1
BP	GO:0046794	transport of virus	23/18870	0.014532944541729	0.0697088695815139	0.0387631616233451	DPP4	1
BP	GO:0051882	mitochondrial depolarization	23/18870	0.014532944541729	0.0697088695815139	0.0387631616233451	GCLC	1
BP	GO:0060065	uterus development	23/18870	0.014532944541729	0.0697088695815139	0.0387631616233451	ESR1	1
BP	GO:0061744	motor behavior	23/18870	0.014532944541729	0.0697088695815139	0.0387631616233451	DPP4	1
BP	GO:1905709	negative regulation of membrane permeability	23/18870	0.014532944541729	0.0697088695815139	0.0387631616233451	GCLC	1
MF	GO:0016881	acid-amino acid ligase activity	22/18496	0.0141845408484808	0.0342097749875124	0.0122961964011598	GCLC	1
MF	GO:0033691	sialic acid binding	22/18496	0.0141845408484808	0.0342097749875124	0.0122961964011598	SELE	1
BP	GO:1900273	positive regulation of long-term synaptic potentiation	22/18870	0.0139051252241724	0.0697088695815139	0.0387631616233451	MME	1
BP	GO:0010224	response to UV-B	21/18870	0.0132769392870641	0.0683158876043479	0.0379885631275805	MME	1
BP	GO:0051988	regulation of attachment of spindle microtubules to kinetochore	21/18870	0.0132769392870641	0.0683158876043479	0.0379885631275805	NEK2	1
BP	GO:0060444	branching involved in mammary gland duct morphogenesis	21/18870	0.0132769392870641	0.0683158876043479	0.0379885631275805	ESR1	1
CC	GO:0031258	lamellipodium membrane	22/19886	0.0131988189189832	0.171584645946782	0.14240830938903	DPP4	1
MF	GO:0016638	oxidoreductase activity, acting on the CH-NH2 group of donors	20/18496	0.0129027004834004	0.0330631699887134	0.0118840662347109	AOC3	1
BP	GO:0035795	negative regulation of mitochondrial membrane permeability	20/18870	0.0126483865357876	0.067091783831231	0.0373078730993827	GCLC	1
BP	GO:0051900	regulation of mitochondrial depolarization	20/18870	0.0126483865357876	0.067091783831231	0.0373078730993827	GCLC	1
BP	GO:0060749	mammary gland alveolus development	20/18870	0.0126483865357876	0.067091783831231	0.0373078730993827	ESR1	1
BP	GO:0061377	mammary gland lobule development	20/18870	0.0126483865357876	0.067091783831231	0.0373078730993827	ESR1	1
MF	GO:0005520	insulin-like growth factor binding	19/18496	0.012261207518645	0.032432871500932	0.011657514788525	IGFBP1	1
BP	GO:0002523	leukocyte migration involved in inflammatory response	19/18870	0.0120194667756317	0.067091783831231	0.0373078730993827	SELE	1
BP	GO:0010744	positive regulation of macrophage derived foam cell differentiation	19/18870	0.0120194667756317	0.067091783831231	0.0373078730993827	PLA2G2A	1
BP	GO:0030540	female genitalia development	19/18870	0.0120194667756317	0.067091783831231	0.0373078730993827	ESR1	1
BP	GO:0060602	branch elongation of an epithelium	19/18870	0.0120194667756317	0.067091783831231	0.0373078730993827	ESR1	1
BP	GO:0071391	cellular response to estrogen stimulus	19/18870	0.0120194667756317	0.067091783831231	0.0373078730993827	ESR1	1
BP	GO:0019184	nonribosomal peptide biosynthetic process	18/18870	0.0113901798117942	0.067091783831231	0.0373078730993827	GCLC	1
BP	GO:0035728	response to hepatocyte growth factor	18/18870	0.0113901798117942	0.067091783831231	0.0373078730993827	GCLC	1
BP	GO:0071371	cellular response to gonadotropin stimulus	18/18870	0.0113901798117942	0.067091783831231	0.0373078730993827	GCLC	1
BP	GO:1903236	regulation of leukocyte tethering or rolling	18/18870	0.0113901798117942	0.067091783831231	0.0373078730993827	SELE	1
MF	GO:0005324	long-chain fatty acid transporter activity	17/18496	0.0109770749905794	0.0300040049742504	0.0107844947275868	FABP4	1
MF	GO:0036041	long-chain fatty acid binding	17/18496	0.0109770749905794	0.0300040049742504	0.0107844947275868	FABP4	1
MF	GO:0047498	calcium-dependent phospholipase A2 activity	17/18496	0.0109770749905794	0.0300040049742504	0.0107844947275868	PLA2G2A	1
BP	GO:0033631	cell-cell adhesion mediated by integrin	17/18870	0.0107605254493798	0.067091783831231	0.0373078730993827	DPP4	1
BP	GO:0050872	white fat cell differentiation	17/18870	0.0107605254493798	0.067091783831231	0.0373078730993827	FABP4	1
BP	GO:0090399	replicative senescence	17/18870	0.0107605254493798	0.067091783831231	0.0373078730993827	MME	1
BP	GO:0097067	cellular response to thyroid hormone stimulus	17/18870	0.0107605254493798	0.067091783831231	0.0373078730993827	GCLC	1
BP	GO:1904355	positive regulation of telomere capping	17/18870	0.0107605254493798	0.067091783831231	0.0373078730993827	NEK2	1
MF	GO:0016641	oxidoreductase activity, acting on the CH-NH2 group of donors, oxygen as acceptor	16/18496	0.0103344350133153	0.0300040049742504	0.0107844947275868	AOC3	1
MF	GO:0048038	quinone binding	16/18496	0.0103344350133153	0.0300040049742504	0.0107844947275868	AOC3	1
BP	GO:0006750	glutathione biosynthetic process	16/18870	0.0101305034933976	0.067091783831231	0.0373078730993827	GCLC	1
BP	GO:0010715	regulation of extracellular matrix disassembly	16/18870	0.0101305034933976	0.067091783831231	0.0373078730993827	DPP4	1
BP	GO:0032354	response to follicle-stimulating hormone	16/18870	0.0101305034933976	0.067091783831231	0.0373078730993827	GCLC	1
BP	GO:0034374	low-density lipoprotein particle remodeling	16/18870	0.0101305034933976	0.067091783831231	0.0373078730993827	PLA2G2A	1
BP	GO:0035729	cellular response to hepatocyte growth factor stimulus	16/18870	0.0101305034933976	0.067091783831231	0.0373078730993827	GCLC	1
MF	GO:0070492	oligosaccharide binding	15/18496	0.00969141228442694	0.0300040049742504	0.0107844947275868	SELE	1
MF	GO:1901611	phosphatidylglycerol binding	15/18496	0.00969141228442694	0.0300040049742504	0.0107844947275868	MME	1
BP	GO:0010226	response to lithium ion	15/18870	0.00950011374876736	0.067091783831231	0.0373078730993827	FABP4	1
BP	GO:0010457	centriole-centriole cohesion	15/18870	0.00950011374876736	0.067091783831231	0.0373078730993827	NEK2	1
BP	GO:0051299	centrosome separation	15/18870	0.00950011374876736	0.067091783831231	0.0373078730993827	NEK2	1
BP	GO:0072537	fibroblast activation	15/18870	0.00950011374876736	0.067091783831231	0.0373078730993827	GCLC	1
BP	GO:1902563	regulation of neutrophil activation	15/18870	0.00950011374876736	0.067091783831231	0.0373078730993827	PLA2G2A	1
BP	GO:1903054	negative regulation of extracellular matrix organization	15/18870	0.00950011374876736	0.067091783831231	0.0373078730993827	DPP4	1
BP	GO:0007100	mitotic centrosome separation	14/18870	0.00886935602031136	0.067091783831231	0.0373078730993827	NEK2	1
BP	GO:0035641	locomotory exploration behavior	14/18870	0.00886935602031136	0.067091783831231	0.0373078730993827	DPP4	1
BP	GO:0070141	response to UV-A	14/18870	0.00886935602031136	0.067091783831231	0.0373078730993827	MME	1
BP	GO:1901029	negative regulation of mitochondrial outer membrane permeabilization involved in apoptotic signaling pathway	14/18870	0.00886935602031136	0.067091783831231	0.0373078730993827	GCLC	1
MF	GO:0031994	insulin-like growth factor I binding	13/18496	0.00840421774276079	0.0299628632567993	0.0107697069472449	IGFBP1	1
BP	GO:0044406	adhesion of symbiont to host	13/18870	0.0082382301127627	0.067091783831231	0.0373078730993827	DPP4	1
BP	GO:0071285	cellular response to lithium ion	13/18870	0.0082382301127627	0.067091783831231	0.0373078730993827	FABP4	1
BP	GO:0075509	endocytosis involved in viral entry into host cell	13/18870	0.0082382301127627	0.067091783831231	0.0373078730993827	DPP4	1
BP	GO:1903238	positive regulation of leukocyte tethering or rolling	13/18870	0.0082382301127627	0.067091783831231	0.0373078730993827	SELE	1
BP	GO:0006534	cysteine metabolic process	12/18870	0.00760673583075899	0.067091783831231	0.0373078730993827	GCLC	1
BP	GO:0031293	membrane protein intracellular domain proteolysis	12/18870	0.00760673583075899	0.067091783831231	0.0373078730993827	MMP7	1
BP	GO:0060442	branching involved in prostate gland morphogenesis	12/18870	0.00760673583075899	0.067091783831231	0.0373078730993827	ESR1	1
BP	GO:0071493	cellular response to UV-B	12/18870	0.00760673583075899	0.067091783831231	0.0373078730993827	MME	1
MF	GO:1901612	cardiolipin binding	11/18496	0.00711548970653852	0.0265213707243709	0.00953271348244396	MME	1
BP	GO:0001547	antral ovarian follicle growth	11/18870	0.00697487297884436	0.067091783831231	0.0373078730993827	ESR1	1
BP	GO:0019065	receptor-mediated endocytosis of virus by host cell	11/18870	0.00697487297884436	0.067091783831231	0.0373078730993827	DPP4	1
BP	GO:0033632	regulation of cell-cell adhesion mediated by integrin	11/18870	0.00697487297884436	0.067091783831231	0.0373078730993827	DPP4	1
BP	GO:0042447	hormone catabolic process	11/18870	0.00697487297884436	0.067091783831231	0.0373078730993827	MME	1
BP	GO:0060736	prostate gland growth	11/18870	0.00697487297884436	0.067091783831231	0.0373078730993827	ESR1	1
BP	GO:0071492	cellular response to UV-A	11/18870	0.00697487297884436	0.067091783831231	0.0373078730993827	MME	1
MF	GO:0008239	dipeptidyl-peptidase activity	10/18496	0.00647055010907605	0.0265213707243709	0.00953271348244396	DPP4	1
BP	GO:0019852	L-ascorbic acid metabolic process	10/18870	0.00634264136147111	0.067091783831231	0.0373078730993827	GCLC	1
BP	GO:0044650	adhesion of symbiont to host cell	10/18870	0.00634264136147111	0.067091783831231	0.0373078730993827	DPP4	1
BP	GO:0051409	response to nitrosative stress	10/18870	0.00634264136147111	0.067091783831231	0.0373078730993827	GCLC	1
BP	GO:0060068	vagina development	10/18870	0.00634264136147111	0.067091783831231	0.0373078730993827	ESR1	1
BP	GO:0060525	prostate glandular acinus development	10/18870	0.00634264136147111	0.067091783831231	0.0373078730993827	ESR1	1
BP	GO:0071372	cellular response to follicle-stimulating hormone stimulus	10/18870	0.00634264136147111	0.067091783831231	0.0373078730993827	GCLC	1
BP	GO:1901334	lactone metabolic process	10/18870	0.00634264136147111	0.067091783831231	0.0373078730993827	GCLC	1
MF	GO:0008131	primary amine oxidase activity	9/18496	0.00582522651510109	0.0265213707243709	0.00953271348244396	AOC3	1
BP	GO:0019062	virion attachment to host cell	9/18870	0.00571004078299664	0.067091783831231	0.0373078730993827	DPP4	1
BP	GO:0035733	hepatic stellate cell activation	9/18870	0.00571004078299664	0.067091783831231	0.0373078730993827	GCLC	1
BP	GO:0046602	regulation of mitotic centrosome separation	9/18870	0.00571004078299664	0.067091783831231	0.0373078730993827	NEK2	1
MF	GO:0016595	glutamate binding	8/18496	0.0051795187167778	0.0265213707243709	0.00953271348244396	GCLC	1
MF	GO:0031995	insulin-like growth factor II binding	8/18496	0.0051795187167778	0.0265213707243709	0.00953271348244396	IGFBP1	1
BP	GO:0150094	amyloid-beta clearance by cellular catabolic process	8/18870	0.00507707104768607	0.067091783831231	0.0373078730993827	MME	1
BP	GO:0010815	bradykinin catabolic process	7/18870	0.00444373195971048	0.067091783831231	0.0373078730993827	MME	1
BP	GO:0060745	mammary gland branching involved in pregnancy	7/18870	0.00444373195971048	0.067091783831231	0.0373078730993827	ESR1	1
BP	GO:2000489	regulation of hepatic stellate cell activation	7/18870	0.00444373195971048	0.067091783831231	0.0373078730993827	GCLC	1
MF	GO:0030235	nitric-oxide synthase regulator activity	6/18496	0.00388694967524017	0.0245176825668995	0.00881251748232589	ESR1	1
BP	GO:0036335	intestinal stem cell homeostasis	6/18870	0.00381002332314784	0.0653476727545962	0.0363380214871197	PLA2G2A	1
BP	GO:0046813	receptor-mediated virion attachment to host cell	6/18870	0.00381002332314784	0.0653476727545962	0.0363380214871197	DPP4	1
BP	GO:0060526	prostate glandular acinus morphogenesis	6/18870	0.00381002332314784	0.0653476727545962	0.0363380214871197	ESR1	1
BP	GO:0060527	prostate epithelial cord arborization involved in prostate glandular acinus morphogenesis	6/18870	0.00381002332314784	0.0653476727545962	0.0363380214871197	ESR1	1
BP	GO:1902623	negative regulation of neutrophil migration	6/18870	0.00381002332314784	0.0653476727545962	0.0363380214871197	DPP4	1
BP	GO:1904386	response to L-phenylalanine derivative	6/18870	0.00381002332314784	0.0653476727545962	0.0363380214871197	GCLC	1
CC	GO:0046581	intercellular canaliculus	6/19886	0.00361563382299945	0.0626709862653239	0.0520143813133255	DPP4	1
BP	GO:0010716	negative regulation of extracellular matrix disassembly	5/18870	0.00317594494198181	0.0653476727545962	0.0363380214871197	DPP4	1
BP	GO:0036343	psychomotor behavior	5/18870	0.00317594494198181	0.0653476727545962	0.0363380214871197	DPP4	1
BP	GO:0044752	response to human chorionic gonadotropin	5/18870	0.00317594494198181	0.0653476727545962	0.0363380214871197	GCLC	1
BP	GO:0060687	regulation of branching involved in prostate gland morphogenesis	5/18870	0.00317594494198181	0.0653476727545962	0.0363380214871197	ESR1	1
BP	GO:0071623	negative regulation of granulocyte chemotaxis	5/18870	0.00317594494198181	0.0653476727545962	0.0363380214871197	DPP4	1
BP	GO:0090024	negative regulation of neutrophil chemotaxis	5/18870	0.00317594494198181	0.0653476727545962	0.0363380214871197	DPP4	1
BP	GO:0097068	response to thyroxine	5/18870	0.00317594494198181	0.0653476727545962	0.0363380214871197	GCLC	1

## Sheet: KEGG
ID	Description	BgRatio	pvalue	p.adjust	qvalue	geneID	Count
hsa04974	Protein digestion and absorption	105/9387	0.00526005	0.138354	0.101606296340101	MME/DPP4	2
hsa00360	Phenylalanine metabolism	16/9387	0.0169228	0.138354	0.101606296340101	AOC3	1
hsa04614	Renin-angiotensin system	23/9387	0.0242451	0.138354	0.101606296340101	MME	1
hsa00592	alpha-Linolenic acid metabolism	26/9387	0.0273681	0.138354	0.101606296340101	PLA2G2A	1
hsa00591	Linoleic acid metabolism	30/9387	0.0315183	0.138354	0.101606296340101	PLA2G2A	1
hsa00410	beta-Alanine metabolism	31/9387	0.0325533	0.138354	0.101606296340101	AOC3	1
hsa00350	Tyrosine metabolism	36/9387	0.0377135	0.138354	0.101606296340101	AOC3	1
hsa05143	African trypanosomiasis	37/9387	0.0387426	0.138354	0.101606296340101	SELE	1
hsa04960	Aldosterone-regulated sodium reabsorption	38/9387	0.0397707	0.138354	0.101606296340101	NR3C2	1
hsa00260	Glycine, serine and threonine metabolism	41/9387	0.042849	0.138354	0.101606296340101	AOC3	1
hsa04216	Ferroptosis	42/9387	0.0438731	0.138354	0.101606296340101	GCLC	1
hsa04975	Fat digestion and absorption	43/9387	0.0448963	0.138354	0.101606296340101	PLA2G2A	1
hsa03272	Virion - Hepatitis viruses	48/9387	0.0499972	0.138354	0.101606296340101	DPP4	1
